# Supplementary material for: The Known and Unknown: Investigating the Carcinogenic Potential of Plastic Additives
Source: Environ Sci Technol. 2024 Jun 3;58(24):10445–57. doi: 10.1021/acs.est.3c06840 (PMC11191590; doi:10.1021/acs.est.3c06840)
Supplement: Supplementary file 1 — es3c06840_si_001.xlsx [file es3c06840_si_001.xlsx]

## Sheet: README
Sheet	Overview	Alternate Download Options	GitHub Link
S1	Review papers used to gather plastic additives	Available in our GitHub as TableS1.csv	https://github.com/sophievincoff/Plastic-Additives/blob/main/TableS1.csv
S2	All data collected for each additive	Gene names and CAS numbers can become corrupted in Excel. We highly recommend viewing the version in our GitHub, TableS2.csv, either programmatically or via Google Sheets.	https://github.com/sophievincoff/Plastic-Additives/blob/main/TableS2.csv
S3	All data collected for each polymer	Gene names and CAS numbers can become corrupted in Excel. We highly recommend viewing the version in our GitHub, TableS3.csv, either programmatically or via Google Sheets.	https://github.com/sophievincoff/Plastic-Additives/blob/main/TableS3.csv
S4	All data collected for each product	CAS numbers can become corrupted in Excel. We highly recommend viewing the version available in our GitHub, TableS4.csv, either programmatically or via Google Sheets.	https://github.com/sophievincoff/Plastic-Additives/blob/main/TableS4.csv
S5	All data collected for each function	CAS numbers can become corrupted in Excel. We highly recommend viewing the version in our GitHub, TableS5.csv, either programmatically or via Google Sheets.	https://github.com/sophievincoff/Plastic-Additives/blob/main/TableS5.csv
S6	Product categories	Available in our GitHub as TableS6.csv	https://github.com/sophievincoff/Plastic-Additives/blob/main/TableS6.csv
S7	Inconsistencies between IARC and IRIS	CAS numbers can become corrupted in Excel. We highly recommend viewing the version in GitHub as TableS7.csv either programmatically or via Google Sheets.	https://github.com/sophievincoff/Plastic-Additives/blob/main/TableS7.csv
S8	Information coverage for Group 1, 2A, 2B, 3, unclassified additives	Available in our GitHub as TableS8.csv	https://github.com/sophievincoff/Plastic-Additives/blob/main/TableS8.csv
Public GitHub repository:	https://github.com/sophievincoff/Plastic-Additives

## Sheet: S1
Paper	Source	Search String	Total Additives	Unique Additives Contributed	Justification
Wiesinger et al. (2021)	PubMed	(plastic[Title] OR plastics[Title]) AND (additive[Title] OR additives[Title] OR toxicology[Title] OR chemical[Title] OR chemicals[Title])	1985	1985	Substances of potential concern that are considered with high confidence to be plastic monomers, additives, or processing aids
Groh et al. (2019)	PubMed	(plastic[Title] OR plastics[Title]) AND (additive[Title] OR additives[Title] OR toxicology[Title] OR chemical[Title] OR chemicals[Title])	906	510	Chemicals likely to be associated with plastic packaging
Lithner et al. (2011)	Google Scholar	(plastic OR plastics) AND (additive OR additives OR chemical OR chemicals) AND (review OR overview OR comprehensive OR analysis OR assessment)	297	94	Literature search for additives needed to produce specific polymers
Stenmarck et al. (2017)	Google Scholar	(plastic OR plastics) AND (additive OR additives OR chemical OR chemicals) AND (review OR overview OR comprehensive OR analysis OR assessment)	341	55	Hazardous substances known to be used in the manufacturing of plastics
Rani et al. (2015)	Google Scholar	(plastic OR plastics) AND (additive OR additives OR chemical OR chemicals) AND (review OR overview OR comprehensive OR analysis OR assessment)	60	33	Chemicals with high frequency of detection in plastic polymer items and marine debris
Hahladakis et al. (2018)	PubMed	(plastic[Title] OR plastics[Title]) AND (additive[Title] OR additives[Title] OR toxicology[Title] OR chemical[Title] OR chemicals[Title])	82	11	Additives present in plastics
Carmen (2021)	Google Scholar	(plastic OR plastics) AND (additive OR additives OR chemical OR chemicals) AND (review OR overview OR comprehensive OR analysis OR assessment)	48	8	Most commonly used plastic additives in petroleum-based plastic material manufacturing
Akoueson et al. (2021)	PubMed	(plastic[Title] OR plastics[Title]) AND (additive[Title] OR additives[Title] OR toxicology[Title] OR chemical[Title] OR chemicals[Title])	45	7	Additives identified by studying plastic samples using pyrolysis-gas chromatography coupled with mass spectrometry
Campanale et al. (2020)	Web of Science	(plastic or plastics) AND (additives or additive)	38	4	Additives present in microplastics
Wagner et al. (2020)	Google Scholar	(plastic OR plastics) AND (additive OR additives OR chemical OR chemicals) AND (review OR overview OR comprehensive OR analysis OR assessment)	10	2	Substances of very high concern with literature indicating use in plastic
Bang et al. (2012)	Web of Science	(plastic or plastics) AND (additives or additive)	9	1	Endocrine-disrupting plastic ingredients used to make food packaging materials
Ong et al. (2020)	Web of Science	(plastic or plastics) AND (additives or additive)	9	1	Additives included during the manufacturing and processing of plastic packaging materials
Turner (2018)	PubMed	(plastic[Title] OR plastics[Title]) AND (additive[Title] OR additives[Title] OR toxicology[Title] OR chemical[Title] OR chemicals[Title])	6	1	Chemical elements determined by X-ray fluorescence spectrometry in sample categories of black plastic
Hermabessiere et al. (2017)	Google Scholar	(plastic OR plastics) AND (additive OR additives OR chemical OR chemicals) AND (review OR overview OR comprehensive OR analysis OR assessment)	17	0	Adapted from Hansen et al. (2013), Hazardous substances in plastics - Danish Ministry of the Environment Environmental Protection Agency
Wensing et al. (2006)	Web of Science	(plastic or plastics) AND (additives or additive)	15	0	Most used phthalates and phosphororganic compounds (POC), a type of flame retardant.
Benjamin et al. (2017)	Web of Science	(plastic or plastics) AND (additives or additive)	11	0	The most common phthalates available on the market for manufacturing of plastic consumer goods
Lau et al. (2000)	Web of Science	(plastic or plastics) AND (additives or additive)	10	0	Compounds commonly used as plastic stabilizers
Teuten et al. (2009)	PubMed	(plastic[Title] OR plastics[Title]) AND (additive[Title] OR additives[Title] OR toxicology[Title] OR chemical[Title] OR chemicals[Title])	6	0	Chemicals released from plastics into the marine environment
Total:			3895	2712

## Sheet: S2
CAS	Name	Source	IARC Category	Functions	Total Functions	Polymers	Total Polymers	Polymers CAS	Products	Total Products	Enriched Pathways	Total Enriched Pathways	Upregulated Genes (Symbol)	Upregulated Genes (Entrez ID)	Total Upregulated Genes	Downregulated Genes (Symbol)	Downregulated Genes (Entrez ID)	Total Downregulated Genes	PubMedIDs on Gene Interactions	Total PubMedIDs on Gene Interactions	IRIS_assessment_type	IRIS_WOE_characterization	Cluster All ERs
100-20-9		Lithner et al. (2011)		monomer	1	PPD-T	1	25035-37-4		0		0			0			0		0
100-21-0		Wiesinger et al. (2021),Lithner et al. (2011)		blowing agent,intermediate,monomer,solvent	4	PET	1	25038-59-9		0		0			0			0		0
100-40-3		Wiesinger et al. (2021)	2B	antistatic agent,colorant,filler,intermediate,light stabilizer,lubricant,odor agent,plasticizer,processing aid	9		0			0		0			0			0		0
100-41-4	ethylbenzene	Wiesinger et al. (2021),Groh et al. (2019),Lithner et al. (2011)	2B	accelerator,activator,colorant,crosslinker,filler,flame retardant,food packaging,hardener,intermediate,light stabilizer,lubricant,odor agent,oxidizing agent,paint filler,plasticizer,processing aid,sealing compound,solvent	18	ABS,HDPE,HIPS,LDPE,PA,PE,PET,PS,PUR,PVC,SAN,bioplastics,rubbers,thermoplastics	14	25014-31-7,25038-59-9,25087-34-7,68648-82-8,9002-88-4,9003-53-6,9003-54-7,9003-55-8,9003-56-9,9009-54-5	food contact,food contact plastics containing silicones,food packaging,food-contact products,manufacturing containers	5	TOLL RECEPTOR SIGNALING PATHWAY_P|INTERLEUKIN-1 FAMILY SIGNALING_R|PHOTODYNAMIC THERAPY-INDUCED UNFOLDED PROTEIN RESPONSE_W|FERROPTOSIS_K|PROTEIN-PROTEIN INTERACTIONS AT SYNAPSES_R|ATF6 (ATF6-ALPHA) ACTIVATES CHAPERONE GENES_R|TP53 REGULATES TRANSCRIPTION OF CELL DEATH GENES_R|TNF ALPHA SIGNALING PATHWAY_W|NEURONAL SYSTEM_R|TOLL LIKE RECEPTOR 4 (TLR4) CASCADE_R|IMMUNE SYSTEM_R|GLUTAMATERGIC SYNAP…	57	ACE,BCL2A1,BCL6,BIRC3,BTG1,CARMIL3,CDCP2,CTH,CXCL8,CXCR4,DENND5A,DNAJB9,DPT,EGR3,ELOVL6,ENTPD1,EVI2A,FILIP1L,GADD45A,HERC5,HIVEP2,HMOX1,HNRNPLL,HSPA5,IFIT1,IFIT2,IFIT3,IFNGR2,MAP3K8,MXD1,NCF2,NEDD9,NFAT5,NFIB,NFKBIA,PELI1,PMAIP1,PRNP,PTGER2,RAB8B,RELB,RNF149,SESN2,SLC38A2,SLC7A11,STX11,TNFAIP3,USP18,XBP1,ZC3HAV1,ZCCHC2	1.6366e+217	51	BMP8B,CACNG8,CAMKV,CLCN4,CLIP2,CNTNAP3,CYP1B1,DISC1,FEZ2,FLVCR1,FMR1,GLS2,GRM1,H3C15,IL1RAPL1,KLF4,MALAT1,NAMPT,OTX1,PAPLN,RAB11FIP1,RP9P,SHANK1,SLITRK5,SULT4A1,TP73,WASHC2C,WNT7B,YTHDF1	6.56593e+136	29	2.03595e+31	4	Noncancer	No Classification	1
100-42-5	styrene	Hahladakis et al. (2018),Lithner et al. (2011),Bang et al. (2012),Wiesinger et al. (2021),Stenmarck et al. (2017),Ong et al. (2020),Groh et al. (2019)	2A	accelerator,adhesive,antioxidant,antistatic agent,catalyst,co-monomer,colorant,crosslinker,filler,friction agent,hardener,intermediate,light stabilizer,lubricant,monomer,paint filler,plasticizer,processing aid,sealing compound,solvent,viscosity adjustor	21	ABS,EPS,HIPS,PES,PS,SAN,UP,glassfiber reinforced products (styrinated PES)	8	25667-42-9,9003-53-6,9003-54-7,9003-55-8,9003-56-9	adhesive,cups,food contact,food packaging,food-contact products,meat tray containers,packaging,plates	8	PROGRAMMED CELL DEATH_R|MYOMETRIAL RELAXATION AND CONTRACTION PATHWAYS_W|IL-10 ANTI-INFLAMMATORY SIGNALING PATHWAY_W|IL-3 SIGNALING PATHWAY_W|INTEGRIN SIGNALLING PATHWAY_P|LNCRNA-MEDIATED MECHANISMS OF THERAPEUTIC RESISTANCE_WC|MAPK FAMILY SIGNALING CASCADES_R|EGFR TYROSINE KINASE INHIBITOR RESISTANCE_K|HEMATOPOIETIC STEM CELL GENE REGULATION BY GABP ALPHA/BETA COMPLEX_W|P130CAS LINKAGE TO MAPK S…	329	ALPL,BCL2,BCL2L1,CCL2,CXCL8,CYP2E1,EGR1,FOS,HSPA1A,HSPA1L,IL1B,IL6,OGG1,PTGS2,RAF1,TNF,TNFSF10,XRCC1	2.49597e+68	18	BAX,CCR1,FN1,LCP2	581123023353937	4	1.52128e+63	8	Noncancer	No Classification	2
100-43-6		Wiesinger et al. (2021)		colorant,filler	2		0			0		0			0			0		0
100-44-7		Wiesinger et al. (2021)		heat stabilizer,intermediate,light stabilizer,processing aid	4		0			0		0			0			0		0	Cancer	Probable Carcinogen
100-51-6	benzyl alcohol	Groh et al. (2019)		adhesive,antistatic agent,cleaning agent,colorant,filler,hardener,lubricant,monomer,process regulator,solvent,stabilizer	11		0		adhesive,cleaning agents,food contact,food-contact products	4	INTERLEUKIN-4 AND INTERLEUKIN-13 SIGNALING_R|INTERLEUKIN-10 SIGNALING_R	2	IL1A,LIF	35523976	2			0	19878710	1			1
100-52-7		Wiesinger et al. (2021),Akoueson et al. (2021)		plasticizer	1	PA,PE,PP,PS	4	25014-31-7,25038-59-9,9003-07-0,9003-53-6		0		0			0			0		0	Noncancer	No Classification
100-57-2		Wiesinger et al. (2021),Groh et al. (2019),Stenmarck et al. (2017)		catalyst	1	PUR,thermoplastics	2	9009-54-5		0		0			0			0		0
100-74-3		Groh et al. (2019),Lithner et al. (2011)		amine catalyst,catalyst,colorant,processing aid	4	PUR	1	9009-54-5		0		0			0			0		0
100-79-8		Groh et al. (2019)			0		0			0		0			0			0		0
100-97-0		Wiesinger et al. (2021),Lithner et al. (2011)		colorant,hardener,intermediate,monomer,processing aid,viscosity adjustor	6	PF	1	26655-00-5		0		0			0			0		0
100080-82-8		Wiesinger et al. (2021)			0	HDPE,LDPE,bioplastics	3	25087-34-7,9002-88-4		0		0			0			0		0
10022-31-8		Wiesinger et al. (2021)		biocide,colorant,filler,intermediate,lubricant,processing aid	6		0			0		0			0			0		0
10025-67-9		Wiesinger et al. (2021)		intermediate	1		0			0		0			0			0		0
10025-69-1		Wiesinger et al. (2021),Lithner et al. (2011)		biocide,catalyst,colorant	3	PLA	1	26100-51-6		0		0			0			0		0
10025-73-7		Wiesinger et al. (2021)		colorant,intermediate,lubricant,odor agent,processing aid	5		0			0		0			0			0		0
10025-87-3		Wiesinger et al. (2021)		processing aid	1		0			0		0			0			0		0
10026-24-1		Wiesinger et al. (2021)	2B	colorant,filler,intermediate,light stabilizer,odor agent,processing aid	6		0			0		0			0			0		0
10028-15-6	ozone	Wiesinger et al. (2021)			0		0			0	WNT SIGNALING PATHWAY (NETPATH)_WC|B CELL RECEPTOR SIGNALING PATHWAY_W|PROGRAMMED CELL DEATH_R|TRANSLATION INHIBITORS IN CHRONICALLY ACTIVATED PDGFRA CELLS_W|MYOMETRIAL RELAXATION AND CONTRACTION PATHWAYS_W|T-CELL RECEPTOR AND CO-STIMULATORY SIGNALING_W|REGULATION OF TP53 ACTIVITY THROUGH ACETYLATION_R|CAMP SIGNALING PATHWAY_K|IL-10 ANTI-INFLAMMATORY SIGNALING PATHWAY_W|NONSENSE MEDIATED DECAY (N…	963	ABCA1,ABCC3,ABCG1,ACAD11,ACBD3,ACBD3-AS1,ACKR1,ACO1,ACTB,ADAR,ADIRF-AS1,ADM,ADORA2A,AEN,AHR,AKAP8L,AKIRIN1,ALB,ALDH7A1,AMOTL2,ANAPC11,ANGPTL4,ANO6,ANTXR1,AOPEP,APBB3,APP,AQP4,ARAP1,ARAP1-AS1,ARAP1-AS2,AREL1,ARFGAP2,ARFIP2,ARID4B,ARIH2,ARL6IP4,ARNT,ARPP19,ARVCF,ASAH1,ASB3,ATF6B,ATG7,ATL3,ATM,ATP5F1D,AURKA,B3GALNT1,B4GALT2,B4GALT4,BBC3,BCL10,BCL2L1,BID,BMP1,BOD1,BORA,BRCA2,BRS3,C1ORF112,C1QTNF6,C2,…	19,8714,9619,84129,64746,107985353,2532,48,60,103,100133190,133,135,64782,196,26993,79647,213,501,51421,51529,51129,196527,84168,84909,10307,351,361,116985,100874075,100506020,9870,84364,23647,51742,10425,51329,405,10776,421,427,51130,1388,10533,25923,472,513,6790,8706,8704,8702,27113,8915,598,637,649,91272,79866,675,680,55732,114904,717,801,124583,726,23589,840,375307,101928513,868,875,84960,100…	689	ABCA1,ABL2,ABLIM1,ACACA,ACSL3,ACSS2,ACTG1,ACTN1,ADCY7,ADD1,ADGRG1,ADM,AGL,AGO2,AGPAT3,AHCTF1,AHNAK,AHNAK2,AKIP1,AKT1,AKT2,ALDH1L1,ALDH3B1,ALPK1,AMD1,AMPD2,ANXA1,APBB2,APOL3,APOLD1,AQP1,ARAP1,ARFIP1,ARHGAP23,ARHGEF9,ARID5A,ARL5B,ARMCX2,ARNT,ARPC5L,ASB1,ATAD3A,ATE1,ATG16L2,ATG2A,ATG5,ATOSA,ATOSB,ATP2A2,ATP5PB,ATP6V1B2,ATPAF1,ATRX,ATXN1L,ATXN7L3,BAG1,BAZ2B,BBX,BCAS3,BCL2L11,BCL6,BEST1,BIVM,BLM,BLTP1…	19,27,3983,31,2181,55902,71,87,113,118,9289,133,178,27161,56894,25909,79026,113146,56672,207,208,10840,221,80216,262,271,301,323,80833,81575,358,116985,27236,57636,23229,10865,221079,9823,405,81873,51665,55210,11101,89849,23130,9474,56204,80256,488,515,526,64756,546,342371,56970,573,29994,56987,54828,10018,604,7439,54841,641,84162,665,2186,673,672,675,23774,6046,10902,55108,22903,55727,8945,54955…	629	11781168,9297567,17355223,20056584,32992648,18274635,19536146,28412860,9310018,26719369,25303742,15513908,16860297,19162161,7598938,15570426,33656867,14617519,27886375,10226068,24928893,32699268,19059883,29767793,27206323,16819095,16426703,24862973,31476115,15379216,27703007,19061877,9820643,28652203,29925859,9124608,17450233,24771714,34718810,27058360	40			1
10031-43-3		Wiesinger et al. (2021)		biocide,colorant	2		0			0		0			0			0		0
10034-96-5		Wiesinger et al. (2021)		biocide,catalyst,light stabilizer	3	PUR,PVC	2	68648-82-8,9009-54-5		0		0			0			0		0
10035-10-6		Wiesinger et al. (2021)		colorant,intermediate	2	PA	1	25014-31-7		0		0			0			0		0
10039-33-5		Wiesinger et al. (2021)		antioxidant	1		0			0		0			0			0		0
10039-54-0		Wiesinger et al. (2021)		colorant,filler,intermediate,lubricant,processing aid	5		0			0		0			0			0		0
10043-01-03		Wiesinger et al. (2021)		antioxidant,catalyst,crosslinker,filler,initiator,monomer,plasticizer,processing aid	8	ABS,EPS,HDPE,LDPE,PET,PS,thermoplastics	7	25038-59-9,25087-34-7,9002-88-4,9003-53-6,9003-56-9		0		0			0			0		0
10043-11-5		Wiesinger et al. (2021)		blowing agent,catalyst,colorant,crosslinker,initiator,lubricant,processing aid	7		0			0		0			0			0		0
10043-35-3	orthoboric acid	Hermabessiere et al. (2017),Hahladakis et al. (2018),Wiesinger et al. (2021),Stenmarck et al. (2017),Groh et al. (2019)		additive,adhesive,antioxidant,colorant,filler,flame retardant,lubricant,monomer,oxidizing agent,processing aid,surface treatment finishing agent	11	HDPE,LDPE,PP,PS,PUR,PVC,synthetic rubbers,thermoplastics	8	25087-34-7,64706-29-2,68648-82-8,9002-88-4,9003-07-0,9003-53-6,9009-54-5	adhesive,childrens products,construction materials,drinking water contact,electronics,elv,food contact,food-contact products,furniture,impregnation products,packaging,paints	12	PHOTODYNAMIC THERAPY-INDUCED UNFOLDED PROTEIN RESPONSE_W|CALNEXIN/CALRETICULIN CYCLE_R|MYOMETRIAL RELAXATION AND CONTRACTION PATHWAYS_W|TNF ALPHA SIGNALING PATHWAY_W|PROTEIN PROCESSING IN ENDOPLASMIC RETICULUM_K|PERTUSSIS_K|IMMUNE SYSTEM_R|THYROID HORMONE SYNTHESIS_K|SELENIUM MICRONUTRIENT NETWORK_W|INTERLEUKIN-1 INDUCED ACTIVATION OF NF-KAPPA-B_W|TNF SIGNALING PATHWAY_K|NON-ALCOHOLIC FATTY LIVER…	187	ATF4,CALR,CASP3,CSF2,CSF3,EDEM1,FGF7,GCLC,HERPUD1,HMOX1,HSPA5,LAMA5,NFKB1,NQO1,PPP1R15A,SLC4A2,SLC4A3,TGFB1,TNF,XBP1	4.68812e+77	20	ACTA2,CASP3,DDIT3,MYOD1,SYVN1,TNF	5.98362e+21	6	2.7587e+70	9			3
10043-52-4	calcium chloride	Lithner et al. (2011)		solubility enhancer	1	MPD-I	1	25765-47-3		0	SIGNALING BY ERBB4_R|EPHRIN SIGNALING_R|ENDOCHONDRAL OSSIFICATION_W|ASSEMBLY OF COLLAGEN FIBRILS AND OTHER MULTIMERIC STRUCTURES_R|IMMUNE SYSTEM_R|IL-3 SIGNALING PATHWAY_W|INTEGRIN SIGNALLING PATHWAY_P|INTERLEUKIN-11 SIGNALING PATHWAY_W|COLLAGEN DEGRADATION_R|SIGNALING BY NTRKS_R|PLATELET AGGREGATION (PLUG FORMATION)_R|SIGNALING BY FGFR3_R|INNATE IMMUNE SYSTEM_R|PHOSPHOLIPASE D SIGNALING PATHWAY_…	120	ALPL,APOC3,ATP5PF,BAG4,BGLAP,BICD2,CLEC3B,CMTM6,COL1A1,COL8A1,COPS3,CST3,DDX39B,EHD2,FYN,GIT1,GPR89B,HMOX1,IFT27,LASP1,MAPK3,NT5C,NXN,POTEKP,PPID,PSEN2,RECK,S100A8,S100A9,SHC1	2.49346e+125	30	CCT6A,CLIC3,CTHRC1,DCN,HTRA1,LRRFIP1,POSTN,RAD50,STAT6,TGFB1	9.08902e+42	10	1.72146e+31	4			1
10060-12-5		Wiesinger et al. (2021)		biocide	1		0			0		0			0			0		0
10094-45-8		Groh et al. (2019)		additive,adhesive,anti-blocking agent,anti-tack agent,lubricant,slip agent	6		0		adhesive,food contact,food-contact products	3		0			0			0		0
10097-09-03		Wiesinger et al. (2021)		crosslinker	1		0			0		0			0			0		0
101-02-0		Wiesinger et al. (2021),Groh et al. (2019)		adhesive,antioxidant,colorant,filler,food packaging,hardener,intermediate,lubricant,process regulator,stabilizer,viscosity adjustor	11	PO,PUR,PVC,TPE,engineering thermoplastics,polyester,styrenics	7	26099-71-8,308079-71-2,68648-82-8,9009-54-5	adhesive,food contact,food contact plastics containing silicones,food packaging,food-contact products,manufacturing container metals	6		0			0			0		0
101-14-4	methylenebis(chloroaniline)	Hahladakis et al. (2018),Wiesinger et al. (2021),Stenmarck et al. (2017),Sanchez (2021)	1	antioxidant,catalyst,chain extender,colorant,crosslinker,curing agent,heat stabilizer,intermediate,light stabilizer,lubricant,monomer,plasticizer,prepolymer,processing aid	14	PUR,PVC	2	68648-82-8,9009-54-5		0	GLUTATHIONE METABOLISM_K|NRF2-ARE REGULATION_WC|FERROPTOSIS_K|FERROPTOSIS_W|NUCLEAR RECEPTORS META-PATHWAY_W|APOPTOSIS-RELATED NETWORK DUE TO ALTERED NOTCH3 IN OVARIAN CANCER_W|GLUTATHIONE SYNTHESIS AND RECYCLING_R|CYSTEINE AND METHIONINE METABOLISM_K|GLUTATHIONE CONJUGATION_R|GLYCEROLIPID METABOLISM_K|GLUTATHIONE METABOLISM_W|PHYTOCHEMICAL ACTIVITY ON NRF2 TRANSCRIPTIONAL ACTIVATION_WC|ONE CARBO…	16	AKR1B10,GCLC,GCLM,GPAT3,LIF,SLC7A11,SQSTM1,SRXN1	5.70163e+36	8			0	26198647	1			2
101-25-7		Wiesinger et al. (2021)	3	filler	1		0			0		0			0			0		0
101-34-8		Wiesinger et al. (2021)			0	LDPE,thermoplastics	2	25087-34-7		0		0			0			0		0
101-37-1		Groh et al. (2019)		activator,process regulator	2		0		drinking water contact,food contact,food contact plastics containing silicones,food-contact products,manufacturing plastics,manufacturing rubber	6		0			0			0		0
101-55-3		Wiesinger et al. (2021)			0	HDPE,LDPE,bioplastics	3	25087-34-7,9002-88-4		0		0			0			0		0
101-68-8		Lithner et al. (2011),Wiesinger et al. (2021),Stenmarck et al. (2017),Groh et al. (2019)	3	activator,adhesive,binding agent,biocide,co-monomer,colorant,crosslinker,filler,flame retardant,foaming agent,hardener,intermediate,main component,monomer,odor agent,process regulator,processing aid,sealing compound,solvent	19	PA,PET,PUR,TPU,thermoplastics	5	25014-31-7,25038-59-9,9009-54-5	adhesive,adhesives,drinking water contact,food contact,food-contact products,paints,varnishes	7		0			0			0		0	Noncancer	No Classification
101-72-4		Wiesinger et al. (2021)		processing aid	1	PUR	1	9009-54-5		0		0			0			0		0
101-77-9	4,4'-diaminodiphenylmethane	Hahladakis et al. (2018),Lithner et al. (2011),Wiesinger et al. (2021),Stenmarck et al. (2017),Groh et al. (2019),Sanchez (2021)	2B	additive,adhesive,catalyst,colorant,crosslinker,curing agent,hardener,initiator,intermediate,lubricant,monomer,non-intentionally added substance,plasticizer,process regulator,processing aid	15	PEEK,PO,PUR,epoxies,epoxy plastics,epoxy resins	6	26099-71-8,29658-26-2,9009-54-5	adhesive,food contact,food-contact products	3	METABOLISM OF STEROIDS_R|ENDOGENOUS STEROLS_R|CYTOCHROME P450 - ARRANGED BY SUBSTRATE TYPE_R|PHASE I - FUNCTIONALIZATION OF COMPOUNDS_R|CLASSICAL PATHWAY OF STEROIDOGENESIS, INCLUDING DISEASES_W|METABOLISM OF LIPIDS_R|STEROID HORMONE BIOSYNTHESIS_K|OVARIAN STEROIDOGENESIS_K|METABOLIC DISORDERS OF BIOLOGICAL OXIDATION ENZYMES_R|DISEASES OF METABOLISM_R|CORTISOL SYNTHESIS AND SECRETION_K|THE ALTERN…	17	IL4	3565	1	CYP17A1,CYP19A1,STAR	158615886770	3	311005969034685	2			1
101-80-4		Wiesinger et al. (2021)	2B	antioxidant,colorant,light stabilizer,processing aid	4	ABS,EPS,HDPE,HIPS,LDPE,PA,PC,PET,PP,PS,PUR,PVC,bioplastics,thermoplastics	14	25014-31-7,25038-59-9,25087-34-7,68648-82-8,9002-88-4,9003-07-0,9003-53-6,9003-55-8,9003-56-9,9009-54-5		0		0			0			0		0
101-83-7		Wiesinger et al. (2021)		intermediate	1	PA	1	25014-31-7		0		0			0			0		0
101-84-8		Wiesinger et al. (2021)			0	thermoplastics	1			0		0			0			0		0
101-86-0	hexyl cinnamic aldehyde	Wiesinger et al. (2021)		colorant	1		0			0	CELLULAR RESPONSES TO EXTERNAL STIMULI_R|FOLATE BIOSYNTHESIS_K|IMMUNE SYSTEM_R|IL-3 SIGNALING PATHWAY_W|SELENIUM MICRONUTRIENT NETWORK_W|SYNTHESIS OF BILE ACIDS AND BILE SALTS VIA 24-HYDROXYCHOLESTEROL_R|METABOLIC REPROGRAMMING IN COLON CANCER_WC|PI3K/AKT/MTOR - VITD3 SIGNALLING_W|NOD-LIKE RECEPTOR SIGNALING PATHWAY_K|FOLATE METABOLISM_W|IL-17 SIGNALING PATHWAY_K|LTF DANGER SIGNAL RESPONSE PATHWA…	139	AKR1B1,AKR1B10,AKR1C1,AKR1C3,ATF3,CAT,CCL4,CD80,CD86,CXCL8,FECH,FTL,G6PD,GCLC,GCLM,GPX3,GSR,HMOX1,IL4,MAFF,MAFG,MAFK,ME1,MGST1,MT1X,NQO1,PGD,PTGR1,SOD1,SOD2,SOD3,SRXN1,TNF,TXN2,TXNRD1,TXNRD2,UGT1A6,VEGFA	2.3157e+154	38	CXCL14	9547	1	3.19585e+55	7			2
101-90-6		Wiesinger et al. (2021),Stenmarck et al. (2017)	2B	antioxidant,biocide,catalyst,intermediate,light stabilizer,monomer	6	PUR,PVC,epoxies	3	68648-82-8,9009-54-5		0		0			0			0		0
101-96-2		Wiesinger et al. (2021)		intermediate,lubricant	2		0			0		0			0			0		0
10101-53-8		Wiesinger et al. (2021)		colorant	1		0			0		0			0			0		0
10101-56-1		Wiesinger et al. (2021)		antioxidant,colorant,filler,heat stabilizer,light stabilizer,processing aid	6	ABS,HDPE,LDPE,PA,PC,PET,PP,PS,PUR,PVC,rubbers,thermoplastics	12	25014-31-7,25038-59-9,25087-34-7,68648-82-8,9002-88-4,9003-07-0,9003-53-6,9003-56-9,9009-54-5		0		0			0			0		0
10108-64-2	cadmium chloride	Wiesinger et al. (2021),Groh et al. (2019),Stenmarck et al. (2017)		colorant,heat stabilizer,lubricant,odor agent,pigment,processing aid,stabilizer,uv stabilizer	8	PVC	1	68648-82-8	accumulators,bags,bathroom products,batteries,cadmium plating,cases,color pigments,electronic components,electronic toys,floor mats,packaging,pc casing,plastic shoes,plastic toys,recycled WEEE plastic,recycled weee plastic,shredder residue from cases in electronics,shredder residue from mixed electronic plastics,soft packaging for toys,tv casing	20	WNT SIGNALING PATHWAY (NETPATH)_WC|B CELL RECEPTOR SIGNALING PATHWAY_W|CADHERIN SIGNALING PATHWAY_P|PROGRAMMED CELL DEATH_R|TRANSLATION INHIBITORS IN CHRONICALLY ACTIVATED PDGFRA CELLS_W|MYOMETRIAL RELAXATION AND CONTRACTION PATHWAYS_W|T-CELL RECEPTOR AND CO-STIMULATORY SIGNALING_W|IL-10 ANTI-INFLAMMATORY SIGNALING PATHWAY_W|CAMP SIGNALING PATHWAY_K|TRANSCRIPTIONAL REGULATION BY E2F6_R|SWITCHING …	1226	AASDH,ABCB1,ABCB6,ABCB9,ABCC1,ABCG2,ABHD10,ABHD11,ABHD4,ABITRAMP1,ABRAXAS2,ACAA2,ACADM,ACAT1,ACAT2,ACKR1,ACO1,ACSL1,ACTA2,ACTB,ACTBL2,ACTR6,ADAM10,ADAM8,ADAP1,ADAR,ADGRF1,ADK,ADNP2,ADPRS,ADRB2,AGRP,AHCY,AHSA1,AK1,AK3,AK4,AKR1A1,AKR1B1,AKR1C1,AKR1C2,AKR1C3,AKT3,ALAD,ALCAM,ALDH1A1,ALDH3A2,ALDH6A1,ALDH7A1,ALDH9A1,ALDOA,ALG10,ALG10B,ALOXE3,AMBP,AMH,AMOTL1,ANGPT1,ANGPTL4,ANKRD20A11P,ANKRD20A19P,ANKRD2…	132949,5243,10058,23457,4363,9429,55347,83451,63874,390403,23172,10449,34,38,39,2532,48,2180,59,60,345651,64431,102,101,11033,103,266977,132,22850,54936,154,181,191,10598,203,50808,205,10327,231,1645,1646,8644,10000,210,214,216,224,4329,501,223,226,84920,144245,59344,259,268,154810,284,51129,391267,400110,441430,441425,729171,284232,140731,301,311,302,306,308,84909,91056,317,324,83464,27350,351,2…	1342	AARS1,AARS2,ABCC3,ABTB3,ACACA,ACOT8,ACTB,ACTR3C,ADAM10,ADAMTS9,ADAMTSL4,ADCY5,ADH4,ADH6,ADIPOR2,ADORA3,AEBP1,AFAP1L2,AFDN,AGRN,AHNAK2,AIFM2,AK3,AKAP12,AKR1B1,AKT3,ALDH18A1,ALDH1A3,ALDH1A7,ALDH6A1,ALPL,ANGPTL4,ANKRD1,ANKRD17,ANP32E,ANPEP,ANTXR2,ANXA1,APBA1,APOA1,APOD,AR,ARHGAP5,ARHGDIA,ARHGEF10,ARL1,ARL6,ARR3,ARRDC2,ASB14,ASH1L,ATM,ATP11C,ATP1A1,ATP1B1,ATP2B1,BAD,BAG1,BAIAP2,BARD1,BAX,BCAM,BCAT2,B…	16,57505,8714,121551,31,10005,60,653857,102,56999,54507,111,127,130,79602,140,165,84632,4301,375790,113146,84883,50808,9590,231,10000,5832,220,26358,4329,249,51129,27063,26057,81611,290,118429,301,320,335,347,367,394,396,9639,400,84100,407,27106,142686,55870,472,286410,476,481,490,572,573,10458,580,581,4059,587,596,597,598,599,79656,633,8553,23299,637,642,90427,650,664,666,672,6046,56967,284099,4…	784	11592956,16402917,28527916,27510461,17125913,20934533,17409708,33813002,19013231,24057571,21796402,17454561,33040242,19017541,22041583,9545559,25111876,26385184,17174997,20837119,21809093,20452446,32522577,30682495,20219890,15878868,25645360,25448810,21787858,9138684,28341147,10531375,28949029,25980575,23397585,22112500,22729357,26314618,28422390,18703135,34481905,16959797,28802572,22659318,94170…	176			1
10112-91-1		Wiesinger et al. (2021),Groh et al. (2019),Stenmarck et al. (2017)		catalyst,processing aid	2	PUR	1	9009-54-5		0		0			0			0		0
10117-38-1		Groh et al. (2019)		antioxidant,filler,food packaging,oxidizing agent,process regulator	5		0		food contact,food packaging,food-contact products,manufacturing plastics,manufacturing rubber	5		0			0			0		0
10124-36-4	cadmium sulfate	Wiesinger et al. (2021),Groh et al. (2019)		antioxidant,colorant,heat stabilizer,light stabilizer,pigment,stabilizer,uv stabilizer	7	ABS,EPS,HDPE,HIPS,LDPE,PA,PC,PET,PP,PS,PUR,PVC,bioplastics,thermoplastics	14	25014-31-7,25038-59-9,25087-34-7,68648-82-8,9002-88-4,9003-07-0,9003-53-6,9003-55-8,9003-56-9,9009-54-5	accumulators,bags,bathroom products,batteries,cadmium plating,cases,color pigments,electronic components,electronic toys,floor mats,packaging,pc casing,plastic shoes,plastic toys,recycled WEEE plastic,tv casing	16	MYOMETRIAL RELAXATION AND CONTRACTION PATHWAYS_W|IL-10 ANTI-INFLAMMATORY SIGNALING PATHWAY_W|IL-3 SIGNALING PATHWAY_W|ZINC HOMEOSTASIS_W|AMINO ACID TRANSPORT ACROSS THE PLASMA MEMBRANE_R|ACTIVATION OF GENE EXPRESSION BY SREBF (SREBP)_R|SIGNALING BY TGF-BETA FAMILY MEMBERS_R|SIGNALING BY LIGAND-RESPONSIVE EGFR VARIANTS IN CANCER_R|TOLL LIKE RECEPTOR 5 (TLR5) CASCADE_R|TRANSCRIPTIONAL MISREGULATION…	369	ABL2,ACSL4,ADK,AKAP12,AKR1B10,AKR1C1,AKR1C2,ANKRD1,ANXA1,ATF3,ATXN2,BHLHE40,BPI,CACYBP,CALB1,CDKN1A,CSTF3,CXCL8,DNAJB1,DOHH,EEA1,ERG28,ETV1,EXOC5,F2R,FKBP4,FOS,FTH1,FTL,GBE1,GCLC,GM2A,GNA13,GPNMB,GPRC5A,GPX2,GRK5,HEG1,HERPUD1,HMGCR,HMGCS1,HMOX1,HSP90AB1,HSPA14,HSPA1A,HSPA5,HSPA6,HSPA8,HSPE1-MOB4,HSPH1,IL1A,IL6,IL7R,INSIG1,JUN,KCNS3,KLHL24,KLHL7,KRT14,KRT17,LRIF1,MAFG,MALAT1,ME1,MT1B,MT1E,MT1F,MT1…	27,2182,132,9590,57016,1645,1646,27063,301,467,6311,8553,671,27101,793,1026,1479,3576,3337,83475,8411,11161,2115,10640,2149,2288,2353,2495,2512,2632,2729,2760,10672,10457,9052,2877,2869,57493,9709,3156,3157,3162,3326,51182,3303,3309,3310,3312,100529241,10808,3552,3569,3575,3638,3725,3790,54800,55975,3861,3872,55791,4097,378938,4199,4490,4493,4494,4500,4502,4504,4084,10397,4734,23327,3164,55916,51…	104	BHLHE40,CCN1,CCNA1,CDR1,CHCHD7,COG8,EPYC,FEM1B,GAS1,HERPUD1,HMGA2,HNRNPD,ID1,IL13RA2,IMMT,KLRK1,LAMP3,MAT2A,MYC,NEK3,OGT,PPM1D,RBM15,RFX5,SGK1,SNHG12,ST18,UBTF,WNT4	8.55335e+124	29	2.1784e+70	9			1
10124-37-5		Wiesinger et al. (2021)		intermediate,processing aid	2		0			0		0			0			0		0
10124-43-3	cobalt sulfate	Wiesinger et al. (2021)			0		0			0	CELLULAR RESPONSES TO EXTERNAL STIMULI_R|CENTRAL CARBON METABOLISM IN CANCER_K|IMMUNE SYSTEM_R|PERTUSSIS_K|IL-3 SIGNALING PATHWAY_W|CELLULAR RESPONSE TO HYPOXIA_R|OXYGEN-DEPENDENT PROLINE HYDROXYLATION OF HYPOXIA-INDUCIBLE FACTOR ALPHA_R|TNF SIGNALING PATHWAY_K|GLUCONEOGENESIS_R|INNATE IMMUNE SYSTEM_R|METABOLIC REPROGRAMMING IN COLON CANCER_WC|NOD-LIKE RECEPTOR SIGNALING PATHWAY_K|PATHWAYS IN CLE…	97	ALDOA,ANKRD37,CA9,CCL4,CXCL1,CXCL8,EGLN1,ENO1,ENO2,FOS,GAPDH,HILPDA,HK2,HMOX1,IL1B,IL7R,LDHA,MIF,MT2A,NPPB,PDK1,PGK1,PMAIP1,TFRC,TNFAIP3,TNFAIP6,VEGFA	2.26353e+109	27	AK1,EGLN2,HIF3A,PPP2R1B,VEGFA	2.03112e+21	5	1.95025e+23	3			1
10125-13-0		Wiesinger et al. (2021)			0		0			0		0			0			0		0
101316-72-7		Wiesinger et al. (2021)		antioxidant,biocide,catalyst,colorant,filler,intermediate,light stabilizer,lubricant,odor agent,plasticizer,processing aid,solvent	12	PA,PET,thermoplastics	3	25014-31-7,25038-59-9		0		0			0			0		0
101357-15-7		Wiesinger et al. (2021)		colorant,filler,plasticizer,processing aid	4		0			0		0			0			0		0
101357-19-1		Wiesinger et al. (2021)			0		0			0		0			0			0		0
101357-37-3		Groh et al. (2019)			0		0			0		0			0			0		0
10169-02-05		Wiesinger et al. (2021)		catalyst,filler	2	ABS,EPS,HDPE,HIPS,LDPE,PA,PC,PET,PP,PS,PUR,PVC,bioplastics,thermoplastics	14	25014-31-7,25038-59-9,25087-34-7,68648-82-8,9002-88-4,9003-07-0,9003-53-6,9003-55-8,9003-56-9,9009-54-5		0		0			0			0		0
10190-55-3		Wiesinger et al. (2021)		intermediate,odor agent,processing aid	3		0			0		0			0			0		0
10191-41-0	alpha-tocopherol	Groh et al. (2019)		additive,antioxidant,stabilizer	3	PE,PO,bioplastics	3	25038-59-9,26099-71-8	manufacturing plastics,manufacturing rubber	2	PROGRAMMED CELL DEATH_R|IL-10 ANTI-INFLAMMATORY SIGNALING PATHWAY_W|CAMP SIGNALING PATHWAY_K|IL-3 SIGNALING PATHWAY_W|WHITE FAT CELL DIFFERENTIATION_W|SUMO E3 LIGASES SUMOYLATE TARGET PROTEINS_R|TRANSCRIPTIONAL REGULATION OF WHITE ADIPOCYTE DIFFERENTIATION_R|EGFR TYROSINE KINASE INHIBITOR RESISTANCE_K|AMPK SIGNALING PATHWAY_K|TRANSCRIPTIONAL MISREGULATION IN CANCER_K|RANKL/RANK (RECEPTOR ACTIVATO…	316	ANO6,BACE1,BAX,CAT,CAV1,CLCN3,CPT1A,CRABP2,CXCL8,CYP2E1,CYP3A4,CYP4F2,DDIT3,FN1,GCLC,GCLM,GPX4,HBG2,HMOX1,ICAM1,IL10,IL6,MBP,NFKBIA,NOS2,NOS3,NR1I2,PGK1,PPARA,PPARG,SELE,SLC7A11,SNCA,SOD1,TNF,TNFRSF10B,TP53,VCAM1,XBP1,YY1	1.96527e+160	40	APOA1,BCL2,CFTR,CPT1A,CRP,CYP3A4,CYP4F2,DDIT3,PPARA,SLC1A2,TNF,TNFRSF10B	3.35596e+45	12	1.86038e+221	28			2
10196-68-6		Wiesinger et al. (2021)			0	LDPE	1	25087-34-7		0		0			0			0		0
0102-08-09		Groh et al. (2019)		accelerator,additive	2	rubbers	1		food contact,food-contact products,manufacturing plastics,manufacturing rubber	4		0			0			0		0
102-09-0		Wiesinger et al. (2021),Lithner et al. (2011)		monomer	1	PC	1			0		0			0			0		0
102-24-9		Wiesinger et al. (2021)		flame retardant	1		0			0		0			0			0		0
102-40-9		Groh et al. (2019)		adhesive,monomer	2		0		adhesive,food contact,food-contact products	3		0			0			0		0
102-54-5		Wiesinger et al. (2021)		colorant	1		0			0		0			0			0		0
102-71-6	triethanolamine	Groh et al. (2019)	3	accelerator,additive,adhesive,anti-foaming agent,catalyst,colorant,filler,flame retardant,food packaging,hardener,lubricant,paint filler,softener,solvent,stabilizer,surfactant	16		0		adhesive,food contact,food packaging,food-contact products	4	INFLAMMATORY BOWEL DISEASE (IBD)_K|GRAFT-VERSUS-HOST DISEASE_K|CYTOKINE-CYTOKINE RECEPTOR INTERACTION_K|RHEUMATOID ARTHRITIS_K|IMMUNE SYSTEM_R|INFLAMMATORY RESPONSE PATHWAY_W|CYTOKINE SIGNALING IN IMMUNE SYSTEM_R|IL1 AND MEGAKARYOCYTES IN OBESITY_W|REGULATION OF IFNG SIGNALING_R|PHOTODYNAMIC THERAPY-INDUCED AP-1 SURVIVAL SIGNALING._W|VIRAL ACUTE MYOCARDITIS_W|MEASLES_K|CORTICOTROPIN-RELEASING HOR…	53	CXCL8	3576	1	IFNG,IL2	34583558	2	29594315	1			2
102-76-1	triacetin	Groh et al. (2019),Stenmarck et al. (2017)		adhesive,filler,food additive,food packaging,hardener,plasticizer,process regulator,solvent	8	PVC	1	68648-82-8	adhesive,food contact,food contact plastics containing silicones,food packaging,food-contact products,pharmaceuticals,photographic films	7	PHOTODYNAMIC THERAPY-INDUCED UNFOLDED PROTEIN RESPONSE_W|AMYOTROPHIC LATERAL SCLEROSIS (ALS)_W|PROGRAMMED CELL DEATH_R|ATF6 (ATF6-ALPHA) ACTIVATES CHAPERONE GENES_R|ERK PATHWAY IN HUNTINGTON'S DISEASE_W|CCKR SIGNALING MAP_P|TOXOPLASMOSIS_K|INTEGRATED BREAST CANCER PATHWAY_W|PROTEIN PROCESSING IN ENDOPLASMIC RETICULUM_K|SIGNALING BY HIPPO_R|MTHFR DEFICIENCY_W|CHROMOSOMAL AND MICROSATELLITE INSTABI…	71	DDIT3	1649	1	BCL2,CASP3	596836	2	2170332730738890	2			3
102-77-2		Wiesinger et al. (2021)		colorant,filler,intermediate,processing aid	4		0			0		0			0			0		0
10213-78-2		Wiesinger et al. (2021),Groh et al. (2019)		antistatic agent,flame retardant,food packaging,plasticizer,processing aid	5	ABS,HDPE,HIPS,LDPE,PC,PE,PP,PS,bioplastics,thermoplastics	10	25038-59-9,25087-34-7,9002-88-4,9003-07-0,9003-53-6,9003-55-8,9003-56-9	food contact,food contact plastics containing silicones,food packaging,food-contact products	4		0			0			0		0
10222-01-02		Wiesinger et al. (2021)		colorant	1		0			0		0			0			0		0
1025-15-6		Wiesinger et al. (2021)		colorant,initiator,processing aid	3		0			0		0			0			0		0
10287-53-3		Wiesinger et al. (2021)		biocide	1		0			0		0			0			0		0
10294-26-5		Wiesinger et al. (2021)		colorant,processing aid	2		0			0		0			0			0		0
10294-40-3		Wiesinger et al. (2021),Stenmarck et al. (2017)		catalyst,colorant,crosslinker,intermediate,monomer,pigment,processing aid,solvent	8	PE,PP,PVC,rubbers	4	25038-59-9,68648-82-8,9003-07-0		0		0			0			0		0
10294-56-1		Ong et al. (2020)			0		0		packaging	1		0			0			0		0
103-23-1		Hahladakis et al. (2018),Lithner et al. (2011),Wiesinger et al. (2021),Groh et al. (2019),Sanchez (2021)	3	adhesive,filler,food packaging,lubricant,plasticizer,softener	6	ABS,CPE,CR,CSM,HDPE,LDPE,NBR,PP,PS,PVAC,PVC,cellulose plastics,cellulosics,rubbers,synthetic rubbers	15	25087-34-7,308068-83-9,63231-66-3,64706-29-2,68037-39-8,68648-82-8,9002-88-4,9003-07-0,9003-20-7,9003-53-6,9003-56-9,9010-98-4	adhesive,building materials,food contact,food packaging,food-contact products,food-contact wrapping,gaskets,household furnishings	8		0			0			0		0	Cancer	Possible Carcinogen
103-27-5		Wiesinger et al. (2021),Stenmarck et al. (2017)		catalyst,colorant,crosslinker	3	PUR	1	9009-54-5		0		0			0			0		0
103-33-3		Wiesinger et al. (2021)	3	plasticizer	1	ABS,EPS,HDPE,HIPS,LDPE,PA,PC,PET,PP,PS,PUR,PVC,bioplastics,rubbers,thermoplastics	15	25014-31-7,25038-59-9,25087-34-7,68648-82-8,9002-88-4,9003-07-0,9003-53-6,9003-55-8,9003-56-9,9009-54-5		0		0			0			0		0	Cancer	Probable Carcinogen
103-34-4		Wiesinger et al. (2021)			0	PA,PET,thermoplastics	3	25014-31-7,25038-59-9		0		0			0			0		0
103-50-4		Wiesinger et al. (2021)		colorant,crosslinker,filler,plasticizer,processing aid	5		0			0		0			0			0		0
103-65-1		Akoueson et al. (2021)		antioxidant	1	ABS	1	9003-56-9		0		0			0			0		0
103-71-9		Wiesinger et al. (2021)		biocide	1	ABS,HDPE,LDPE,PA,PC,PP,PUR,PVC,thermoplastics	9	25014-31-7,25087-34-7,68648-82-8,9002-88-4,9003-07-0,9003-56-9,9009-54-5		0		0			0			0		0
103-83-3		Groh et al. (2019),Lithner et al. (2011)		adhesive,catalyst,catalytic curing agent,curing agent,hardener,softener,stabilizer	7	epoxy resins	1		adhesive	1		0			0			0		0
103-90-2	acetaminophen	Wiesinger et al. (2021)	3	colorant,lubricant,processing aid	3		0			0	GLYOXYLATE METABOLISM AND GLYCINE DEGRADATION_R|WNT SIGNALING PATHWAY (NETPATH)_WC|B CELL RECEPTOR SIGNALING PATHWAY_W|PROGRAMMED CELL DEATH_R|TRANSLATION INHIBITORS IN CHRONICALLY ACTIVATED PDGFRA CELLS_W|PURINE CATABOLISM_R|PANTOTHENATE AND COA BIOSYNTHESIS_K|TRANSCRIPTIONAL REGULATION BY E2F6_R|IL-10 ANTI-INFLAMMATORY SIGNALING PATHWAY_W|REGULATION OF TP53 ACTIVITY THROUGH ACETYLATION_R|IL-3 S…	955	AACS,AAK1,AARS1,ABAT,ABCA3,ABCA8,ABCB1,ABCB10,ABCC1,ABCC2,ABCC4,ABCC5,ABCC9,ABCD1,ABCG1,ABCG2,ABHD12,ABHD17B,ABHD2,ABHD3,ABHD5,ABI2,ABL1,ABL2,ABTB2,ACAD8,ACADVL,ACAP2,ACAP3,ACBD4,ACBD7,ACD,ACER2,ACER3,ACIN1,ACO2,ACOT13,ACOT7,ACOXL,ACRBP,ACSBG1,ACSF2,ACSL1,ACSL3,ACSL5,ACSL6,ACTA2,ACTN1,ACTRT3,ACVR2A,ACYP2,ADAM15,ADAM22,ADAM28,ADAM30,ADAMTS4,ADAMTS8,ADAMTS9,ADAMTSL4,ADARB1,ADAT1,ADAT3,ADCK2,ADCY7,A…	65985,22848,16,18,21,10351,5243,23456,4363,1244,10257,10057,10060,215,9619,9429,26090,51104,11057,171586,51099,10152,25,27,25841,27034,37,23527,116983,79777,414149,65057,340485,55331,22985,50,55856,11332,55289,84519,23205,80221,2180,2181,51703,23305,59,87,84517,92,98,8751,53616,10863,11085,9507,11095,56999,54507,104,23536,113179,90956,113,118,120,166647,576,283383,84658,221395,9289,10149,139378,1…	3839	A1CF,A3GALT2,A4GNT,AADAC,AADACL4,AADAT,AAK1,AARD,AARS2,AASDHPPT,AASS,ABAT,ABCA1,ABCA12,ABCA6,ABCA8,ABCA9,ABCB11,ABCB4,ABCB6,ABCB7,ABCC2,ABCC3,ABCC6,ABCC6P1,ABCC6P2,ABCC9,ABCE1,ABCG2,ABCG5,ABCG8,ABHD14A,ABHD16A,ABHD16B,ABHD17C,ABHD2,ABLIM1,ABLIM2,ABLIM3,ABO,ABRACL,ACAA1,ACACB,ACAD9,ACADL,ACADM,ACADS,ACADSB,ACADVL,ACAT1,ACAT2,ACBD3,ACBD5,ACE2,ACKR2,ACKR3,ACMSD,ACO1,ACOT1,ACOT12,ACOT2,ACOT4,ACOX1,AC…	29974,127550,51146,13,343066,51166,22848,441376,57505,60496,10157,18,19,26154,23460,10351,10350,8647,5244,10058,22,1244,8714,368,653190,730013,10060,6059,9429,64240,64241,25864,7920,140701,58489,11057,3983,84448,22885,28,58527,30,32,28976,33,34,35,36,37,38,39,64746,91452,59272,1238,57007,130013,48,641371,134526,10965,122970,51,8309,8310,55,51205,49,56,80221,2180,2182,51703,123876,348158,6296,5498…	4287	29136249,28545106,26962055,31059760,17175104,26690555,22045675,32808185,33971260,17627974,25596134,25092309,21420995,11896290,12560755,30567741,20732408,27761495,33811995,17175557,18227147,32222775,25527335,22285215,15342952,17642144,26739624,35243748,11793227,21163907,29594315,16610002,33098425,25704631,29665328,16930294,30008028,17093179,12654133,16449370,29067470,15120964,33887374,22230336,264…	62			1
10361-93-0		Wiesinger et al. (2021)		crosslinker,lubricant,plasticizer	3		0			0		0			0			0		0
103758-99-2		Wiesinger et al. (2021)		light stabilizer,processing aid	2		0			0		0			0			0		0
10377-48-7		Wiesinger et al. (2021)		biocide	1		0			0		0			0			0		0
10377-60-3		Wiesinger et al. (2021)		lubricant,processing aid,solvent	3	ABS,PVC,thermoplastics	3	68648-82-8,9003-56-9		0		0			0			0		0
104-15-4		Wiesinger et al. (2021),Lithner et al. (2011)		catalyst,colorant,filler	3	MF,PF	2	26655-00-5,9003-08-1		0		0			0			0		0
104-19-8		Groh et al. (2019)		adhesive,colorant,filler,process regulator	4		0		adhesive	1		0			0			0		0
104-38-1		Lithner et al. (2011)		monomer	1	TPU	1	9009-54-5		0		0			0			0		0
104-40-5	4-nonylphenol	Wiesinger et al. (2021),Stenmarck et al. (2017),Groh et al. (2019),Sanchez (2021)		antioxidant,catalyst,food packaging,heat stabilizer,lubricant,monomer,non-intentionally added substance	7	ABS,EPS,HDPE,HIPS,LDPE,PA,PC,PET,PF,PP,PS,PUR,PUR foam,PVC,bioplastics,epoxies,thermoplastics,thermosets	18	25014-31-7,25038-59-9,25087-34-7,26655-00-5,68648-82-8,9002-88-4,9003-07-0,9003-53-6,9003-55-8,9003-56-9,9009-54-5	PVC flooring,clothing,food contact,food contact plastics containing silicones,food packaging,food-contact products,mattresses,sports shoes	8	SIGNALING BY ERBB4_R|KERATAN SULFATE/KERATIN METABOLISM_R|IL-3 SIGNALING PATHWAY_W|SCF(SKP2)-MEDIATED DEGRADATION OF P27/P21_R|CONSTITUTIVE SIGNALING BY ABERRANT PI3K IN CANCER_R|MTHFR DEFICIENCY_W|COLLAGEN DEGRADATION_R|INTRINSIC PATHWAY FOR APOPTOSIS_R|EGF/EGFR SIGNALING PATHWAY_W|TFAP2 (AP-2) FAMILY REGULATES TRANSCRIPTION OF GROWTH FACTORS AND THEIR RECEPTORS_R|OXIDATIVE DAMAGE_W|DNA DAMAGE R…	211	B3GNT3,B4GALT1,BCL2,CCN5,CCND1,CDKN1C,COL14A1,CTSD,CYP2B10,CYP2B6,EBF2,ESR1,ESR2,FAM102A,FAM153A,FCGR3A,FOS,GCNT4,GPER1,KCNB2,LTF,NR1I3,OR10H1,OR2T10,PCNA,PDZK1,PGR,ROPN1B,SDR16C5,SERF1A,SKIL,SULT1E1,TFF1,TRMT9B	1.03313e+149	34	ABCG2,AFAP1L2,BAX,CCBE1,CCNE1,CDKN1A,CDKN1B,CSF1R,DIO2,DNMT3A,DNMT3B,DNMT3L,ERBB2,ESR1,HAS2,KCNV1,KLK6,LAMP3,NAALAD2,NID1,PPFIA4,SBSPON,SLC7A7,TNF,VIPR1	9.42985e+106	25	2.97831e+119	15			1
104-68-7		Groh et al. (2019)		colorant,solvent	2		0		food contact,food-contact products,manufacturing plastics,manufacturing rubber	4		0			0			0		0
104-74-5		Wiesinger et al. (2021)			0	LDPE,thermoplastics	2	25087-34-7		0		0			0			0		0
104-76-7		Groh et al. (2019)		adhesive,anti-foaming agent,colorant,filler,lubricant,monomer,plasticizer,process regulator,solvent,surfactant	10		0		adhesive,food contact,food-contact products	3		0			0			0		0
10402-16-1		Wiesinger et al. (2021)			0	HDPE,LDPE	2	25087-34-7,9002-88-4		0		0			0			0		0
10436-09-06		Rani et al. (2015)		colorant	1	PP	1	9003-07-0	candy bags	1		0			0			0		0
10450-60-9		Wiesinger et al. (2021)		catalyst	1	ABS,EPS,HDPE,HIPS,LDPE,PA,PC,PET,PP,PS,PUR,PVC,bioplastics,thermoplastics	14	25014-31-7,25038-59-9,25087-34-7,68648-82-8,9002-88-4,9003-07-0,9003-53-6,9003-55-8,9003-56-9,9009-54-5		0		0			0			0		0
10468-30-1		Wiesinger et al. (2021)		antioxidant,antistatic agent,colorant,crosslinker,filler,heat stabilizer,intermediate,light stabilizer,lubricant,plasticizer,processing aid,viscosity adjustor	12	ABS,HDPE,LDPE,PA,PET,PP,PS,PUR,PVC,rubbers,thermoplastics	11	25014-31-7,25038-59-9,25087-34-7,68648-82-8,9002-88-4,9003-07-0,9003-53-6,9003-56-9,9009-54-5		0		0			0			0		0
1047-16-1		Groh et al. (2019)		adhesive,colorant,filler,pigment	4		0		adhesive,food contact,food contact plastics containing silicones,food-contact products,organic pigments	5		0			0			0		0
0105-06-06		Wiesinger et al. (2021)		biocide	1		0			0		0			0			0		0
105-16-8		Wiesinger et al. (2021)			0		0			0		0			0			0		0
105-55-5		Wiesinger et al. (2021)	3		0		0			0		0			0			0		0
105-60-2		Wiesinger et al. (2021),Groh et al. (2019),Lithner et al. (2011)	3	additive,adhesive,catalyst,colorant,flame retardant,intermediate,main component,monomer,plasticizer,processing aid	10	PA,PA 6,PE	3	25014-31-7,25038-54-4,25038-59-9	adhesive,drinking water contact,food contact,food-contact products	4		0			0			0		0	Noncancer	No Classification
105-64-6		Wiesinger et al. (2021),Groh et al. (2019),Lithner et al. (2011)		antioxidant,colorant,initiator,light stabilizer,processing aid	5	ABS,HDPE,LDPE,PA,PC,PET,PP,PS,PVC,PVDF,bioplastics,rubbers,thermoplastics	13	24937-79-9,25014-31-7,25038-59-9,25087-34-7,68648-82-8,9002-88-4,9003-07-0,9003-53-6,9003-56-9	drinking water contact,food contact,food-contact products	3		0			0			0		0
105-74-8		Groh et al. (2019),Lithner et al. (2011)	3	initiator,oxidizing agent,process regulator	3	LDPE,PVC	2	25087-34-7,68648-82-8	food contact,food contact plastics containing silicones,food-contact products,manufacturing plastics,manufacturing rubber	5		0			0			0		0
105-75-9		Wiesinger et al. (2021)		biocide	1	thermoplastics	1			0		0			0			0		0
105-76-0		Wiesinger et al. (2021)		catalyst,colorant,filler,processing aid	4	HDPE,LDPE,PA	3	25014-31-7,25087-34-7,9002-88-4		0		0			0			0		0
105-95-3		Wiesinger et al. (2021)		biocide,catalyst,filler,lubricant,processing aid	5		0			0		0			0			0		0
105-99-7		Groh et al. (2019)		adhesive,filler,hardener,plasticizer,process regulator,processing aid	6	CP	1	9004-39-1	adhesive,animal collars,decorative trims,eyeglass frames,manufacturing plastics,manufacturing rubber,safety goggles	7		0			0			0		0
10555-76-7		Wiesinger et al. (2021)		crosslinker,light stabilizer	2	LDPE,PET	2	25038-59-9,25087-34-7		0		0			0			0		0
10584-98-2		Wiesinger et al. (2021)		filler,heat stabilizer,light stabilizer,processing aid	4		0			0		0			0			0		0
10588-01-09		Wiesinger et al. (2021),Stenmarck et al. (2017)		biocide,catalyst,colorant,filler,intermediate,pigment,processing aid	7	HDPE,LDPE,PA,PE,PET,PP,PVC,thermoplastics	8	25014-31-7,25038-59-9,25087-34-7,68648-82-8,9002-88-4,9003-07-0		0		0			0			0		0
106-42-3		Wiesinger et al. (2021)		biocide,catalyst,colorant,crosslinker,filler,initiator,intermediate,light stabilizer,lubricant,odor agent,processing aid	11	bioplastics	1			0		0			0			0		0
106-44-5	4-cresol	Wiesinger et al. (2021)		antioxidant,colorant,filler,light stabilizer,lubricant,processing aid	6		0			0	INTERLEUKIN-1 FAMILY SIGNALING_R|IL-10 ANTI-INFLAMMATORY SIGNALING PATHWAY_W|OSTEOPONTIN SIGNALING_W|PERTUSSIS_K|IMMUNE SYSTEM_R|SELENIUM MICRONUTRIENT NETWORK_W|P75NTR REGULATES AXONOGENESIS_R|MITOPHAGY_K|INTERLEUKIN-1 INDUCED ACTIVATION OF NF-KAPPA-B_W|TNF SIGNALING PATHWAY_K|T CELL RECEPTOR SIGNALING PATHWAY_K|NON-ALCOHOLIC FATTY LIVER DISEASE (NAFLD)_K|SIGNALING BY TGF-BETA FAMILY MEMBERS_R|N…	132	BECN1,CX3CL1,HMOX1,ICAM1,IL1B,MMP9,NFE2L2,NQO1,RHOA,SQSTM1,TNF,VCAM1	8.67864e+46	12	F11R	50848	1	3.09105e+39	5			2
106-46-7		Wiesinger et al. (2021),Stenmarck et al. (2017),Lithner et al. (2011)	2B	colorant,crosslinker,filler,lubricant,monomer,plasticizer,processing aid	7	HDPE,LDPE,PA,PET,PPS,PUR,PVC,bioplastics,rubbers,thermoplastics	10	25014-31-7,25038-59-9,25087-34-7,68648-82-8,9002-88-4,9003-53-6,9009-54-5		0		0			0			0		0	Noncancer	No Classification
106-47-8	4-chloroaniline	Wiesinger et al. (2021)	2B	colorant,heat stabilizer,light stabilizer,plasticizer,processing aid	5		0			0		0	MPO	4353	1			0	20199096	1	Noncancer	No Classification
106-50-3	4-phenylenediamine	Wiesinger et al. (2021),Lithner et al. (2011)	3	catalyst,colorant,crosslinker,curing agent,filler,initiator,monomer,processing aid	8	PPD-T,epoxy resins	2	25035-37-4		0	PHOTODYNAMIC THERAPY-INDUCED UNFOLDED PROTEIN RESPONSE_W|CELLULAR RESPONSES TO EXTERNAL STIMULI_R|IMMUNE SYSTEM_R|PERTUSSIS_K|METALLOTHIONEINS BIND METALS_R|SELENIUM MICRONUTRIENT NETWORK_W|LNCRNA-MEDIATED MECHANISMS OF THERAPEUTIC RESISTANCE_WC|ZINC HOMEOSTASIS_W|TNF SIGNALING PATHWAY_K|INNATE IMMUNE SYSTEM_R|NECROPTOSIS_K|INFLAMMATION MEDIATED BY CHEMOKINE AND CYTOKINE SIGNALING PATHWAY_P|PI3K/…	158	ABCC3,AKR1C2,ANXA1,ATF3,BACH1,CARD18,CCL3L1,CCL4,CCL5,CCL7,CD274,CD86,CDKN1A,CREM,CXCL1,CXCL8,CYTIP,DNAJB4,DUSP1,FTH1,GABARAPL3,GCLM,HAS1,HAS2,HAS3,HIF1A,HMOX1,HSPA6,HSPH1,HTATIP2,HYAL1,IL18,IL1B,ME1,MT1H,MT2A,NFE2L2,NINJ1,NLRP12,NLRP3,NLRX1,NQO1,PGD,PIR,PLIN2,PMAIP1,PPARG,PRDM1,PTGS1,PTGS2,PYCARD,RGS1,RIT1,S100P,SI,SLC2A3,SPTA1,TLR4,TNFAIP3,TNFAIP6,VEGFA	8.71416e+248	61	AQP3,CCR2,CXCL14,MLST8,NAT1,NFE2L2,NLRP12,RICTOR,RPTOR,SLAMF1	360,729230,9547,64223,9,4780,91662,253260,57521,6504	10	3.17343e+214	27			1
106-51-4	quinone	Wiesinger et al. (2021),Lithner et al. (2011)	3	colorant,inhibitor	2	PS	1	9003-53-6		0	WNT SIGNALING PATHWAY (NETPATH)_WC|PROGRAMMED CELL DEATH_R|MYOMETRIAL RELAXATION AND CONTRACTION PATHWAYS_W|IL-10 ANTI-INFLAMMATORY SIGNALING PATHWAY_W|IL-3 SIGNALING PATHWAY_W|CONSTITUTIVE SIGNALING BY ABERRANT PI3K IN CANCER_R|LNCRNA-MEDIATED MECHANISMS OF THERAPEUTIC RESISTANCE_WC|EGFR TYROSINE KINASE INHIBITOR RESISTANCE_K|CORI CYCLE_W|AMPK SIGNALING PATHWAY_K|TRANSCRIPTIONAL MISREGULATION IN…	366	AKR1C2,APOL1,BAX,BCL2,BECN1,CASP9,CCL11,CCL2,CCL3,CCL4,CCL5,CD80,CD86,CDKN1A,CXCL12,CXCL8,CYP1A1,DKK1,GBP1,GCLM,GSS,HIF1A,HMOX1,IFNG,IL10,IL6,IRF1,KITLG,LDHA,MAFF,MYB,NFE2L2,NQO1,PDK1,PFKFB3,PFKL,PGK1,PINK1,PKM,PRKCB,PRKN,RUNX2,SLC2A1,TOP2A,TP53,WNT5A	1.64685e+180	46	ACAA2,ACADVL,BCL2,CCND1,CPT1A,CPT2,CRAT,HADHA,JAG1,MECOM,NOX4,SQSTM1	10449,37,596,595,1374,1376,1384,3030,182,2122,50507,8878	12	1.75721e+134	17			1
106-58-1		Groh et al. (2019)		filler,process regulator	2		0		manufacturing plastics,manufacturing rubber	2		0			0			0		0
106-79-6		Groh et al. (2019)		adhesive,filler,plasticizer	3	PE,cellulose resins,synthetic rubbers	3	25038-59-9,64706-29-2	adhesive,food contact,food-contact products	3		0			0			0		0
106-86-5		Wiesinger et al. (2021)			0		0			0		0			0			0		0
106-87-6		Stenmarck et al. (2017)	2B	monomer,reactive diluent	2	epoxies	1			0		0			0			0		0
106-88-7		Stenmarck et al. (2017)	2B	intermediate	1	epoxies	1			0		0			0			0		0	Noncancer	No Classification
106-89-8	epichlorohydrin	Wiesinger et al. (2021),Groh et al. (2019),Lithner et al. (2011)	2A	adhesive,biocide,co-monomer,colorant,filler,hardener,lubricant,monomer,process regulator,solvent,stabilizer	11	PET,epoxy plastics,epoxy resins,thermoplastics	4	25038-59-9	adhesive,food contact,food-contact products,manufacturing containers,manufacturing plastics,manufacturing rubber	6	PHOTODYNAMIC THERAPY-INDUCED UNFOLDED PROTEIN RESPONSE_W|PROGRAMMED CELL DEATH_R|TNF ALPHA SIGNALING PATHWAY_W|PROTEIN PROCESSING IN ENDOPLASMIC RETICULUM_K|IMMUNE SYSTEM_R|INTRINSIC PATHWAY FOR APOPTOSIS_R|NON-ALCOHOLIC FATTY LIVER DISEASE (NAFLD)_K|OXIDATIVE DAMAGE_W|DNA DAMAGE RESPONSE_WC|INNATE IMMUNE SYSTEM_R|SMALL CELL LUNG CANCER_W|NECROPTOSIS_K|NOD-LIKE RECEPTOR SIGNALING PATHWAY_K|EGFR T…	149	AMPD3,APAF1,BAK1,BAX,BBC3,BCL2,BOK,CASP8,CASP9,FTH1,FTL,GCLM,HMOX1,MYC,NQO1,SEL1L3,SLC7A11,SQSTM1,TANK,TNFRSF10B,TNFRSF9,TRIM16L,TXNRD1	2.72318e+89	23	BCL2L11,CASP2,DIABLO,SYNE2,TNFRSF10A,TNNT2	1.00188e+25	6	2.42115e+23	3	Cancer	Probable Carcinogen	3
106-91-2		Wiesinger et al. (2021),Groh et al. (2019)	2A	adhesive,biocide,colorant,filler,intermediate,light stabilizer,monomer,odor agent,plasticizer,processing aid	10	PET,bioplastics,thermoplastics	3	25038-59-9	adhesive,food contact,food-contact products,manufacturing plastics,manufacturing rubber	5		0			0			0		0
106-92-3		Wiesinger et al. (2021),Groh et al. (2019),Stenmarck et al. (2017)		adhesive,intermediate,lubricant	3	PA,PET,epoxies,thermoplastics	4	25014-31-7,25038-59-9	adhesive,food contact,food-contact products,manufacturing plastics,manufacturing rubber	5		0			0			0		0
106-93-4		Wiesinger et al. (2021)	2A	catalyst,colorant,crosslinker,initiator,intermediate,monomer,plasticizer,processing aid	8	PET,PUR,PVC,rubbers	4	25038-59-9,68648-82-8,9009-54-5		0		0			0			0		0	Cancer	Likely Carcinogen
106-94-5	1-bromopropane	Wiesinger et al. (2021)	2B	colorant,filler,intermediate,odor agent,processing aid	5	PET	1	25038-59-9		0	SIGNALING BY ERBB4_R|RELATIONSHIP BETWEEN INFLAMMATION, COX-2 AND EGFR_W|CCKR SIGNALING MAP_P|NUCLEAR SIGNALING BY ERBB4_R|SIGNALING BY RECEPTOR TYROSINE KINASES_R|SMALL CELL LUNG CANCER_W|NF-KAPPA B SIGNALING PATHWAY_K|PHOTODYNAMIC THERAPY-INDUCED HIF-1 SURVIVAL SIGNALING_WC|SMALL CELL LUNG CANCER_K|ESR-MEDIATED SIGNALING_R|SPINAL CORD INJURY_W|MAMMARY GLAND DEVELOPMENT PATHWAY - PREGNANCY AND L…	19	BDNF,CCN5,CXCL12,ESR1,PTGS2	6.27884e+18	5	BCL2L1,BDNF	598627	2	2.33847e+31	4			1
106-97-8	butane	Wiesinger et al. (2021),Groh et al. (2019)		additive,adhesive,antistatic agent,biocide,catalyst,colorant,crosslinker,filler,flame retardant,food packaging,friction agent,intermediate,lubricant,plasticizer,process regulator,processing aid,propellant,sealing compound,softener,solvent,stabilizer,thinner,viscosity adjustor	23		0		adhesive,food contact,food packaging,food-contact products	4	IL-18 SIGNALING PATHWAY_W|AGE-RAGE SIGNALING PATHWAY IN DIABETIC COMPLICATIONS_K|HUMAN PAPILLOMAVIRUS INFECTION_K|SMALL CELL LUNG CANCER_W|SMALL CELL LUNG CANCER_K|RAC1/PAK1/P38/MMP2 PATHWAY_W|OVERVIEW OF NANOPARTICLE EFFECTS_W	7	BAX	581	1	FN1	2335	1	33064461	1			2
106-98-9		Lithner et al. (2011)		co-monomer	1	LLDPE	1	25087-34-7		0		0			0			0		0
106-99-0		Lithner et al. (2011),Wiesinger et al. (2021),Stenmarck et al. (2017),Groh et al. (2019)	1	adhesive,co-monomer,colorant,filler,friction-reducing agent,hardener,lubricant,monomer,raw material	9	ABS,HDPE,HIPS,LDPE,PA,PET,PP,bioplastics,thermoplastics	9	25014-31-7,25038-59-9,25087-34-7,9002-88-4,9003-07-0,9003-55-8,9003-56-9	adhesive,drinking water contact,food contact,food-contact products,manufacturing container metals,raw materials	6		0			0			0		0	Cancer	Carcinogen
106264-79-3		Wiesinger et al. (2021)		colorant,flame retardant	2		0			0		0			0			0		0
106359-93-7		Wiesinger et al. (2021)			0		0			0		0			0			0		0
1064-48-8		Wiesinger et al. (2021)			0	HDPE,LDPE	2	25087-34-7,9002-88-4		0		0			0			0		0
1065336-91-5		Wiesinger et al. (2021)		colorant	1	PA,PET	2	25014-31-7,25038-59-9		0		0			0			0		0
1066-33-7		Wiesinger et al. (2021)		intermediate,monomer	2	thermoplastics	1			0		0			0			0		0
1067-29-4		Wiesinger et al. (2021)			0		0			0		0			0			0		0
1067-33-0		Wiesinger et al. (2021),Lithner et al. (2011)		biocide,colorant,crosslinker,filler,heat stabilizer,light stabilizer,lubricant,odor agent,plasticizer,processing aid	10	PVC	1	68648-82-8		0		0			0			0		0
1067-53-4		Wiesinger et al. (2021)		intermediate	1		0			0		0			0			0		0
1067-98-7		Stenmarck et al. (2017),Wensing et al. (2006)		flame retardant,plasticizer	2	PUR	1	9009-54-5	baby products,furniture,video devices casing	3		0			0			0		0
106917-30-0		Wiesinger et al. (2021)			0		0			0		0			0			0		0
0107-02-08		Wiesinger et al. (2021)			0	PET,thermoplastics	2	25038-59-9		0		0			0			0		0
0107-03-09		Wiesinger et al. (2021)		colorant,intermediate	2		0			0		0			0			0		0
0107-05-01		Wiesinger et al. (2021)		colorant,filler,heat stabilizer,intermediate,light stabilizer	5	ABS,EPS,HDPE,HIPS,LDPE,PA,PC,PET,PP,PS,PUR,PVC,bioplastics,thermoplastics	14	25014-31-7,25038-59-9,25087-34-7,68648-82-8,9002-88-4,9003-07-0,9003-53-6,9003-55-8,9003-56-9,9009-54-5		0		0			0			0		0
0107-06-02		Wiesinger et al. (2021)		colorant,filler,intermediate,lubricant,monomer,plasticizer,processing aid	7	PET,rubbers	2	25038-59-9		0		0			0			0		0
107-13-1	acrylonitrile	Lithner et al. (2011),Wiesinger et al. (2021),Stenmarck et al. (2017),Groh et al. (2019)	2B	adhesive,co-monomer,colorant,filler,hardener,heat stabilizer,intermediate,light stabilizer,lubricant,main component,monomer,process regulator,processing aid,solvent,surface treatment finishing agent	15	ABS,ASA,EPS,HDPE,HIPS,LDPE,PA,PAN,PC,PET,PP,PS,PUR,PVC,SAN,bioplastics,thermoplastics	17	25014-31-7,25014-41-9,25038-59-9,25087-34-7,68648-82-8,9002-88-4,9003-07-0,9003-53-6,9003-54-7,9003-55-8,9003-56-9,9009-54-5	adhesive,drinking water contact,food contact,food-contact products	4	CADHERIN SIGNALING PATHWAY_P|PROGRAMMED CELL DEATH_R|MYOMETRIAL RELAXATION AND CONTRACTION PATHWAYS_W|IL-10 ANTI-INFLAMMATORY SIGNALING PATHWAY_W|IL-3 SIGNALING PATHWAY_W|LNCRNA-MEDIATED MECHANISMS OF THERAPEUTIC RESISTANCE_WC|CELL JUNCTION ORGANIZATION_R|PATHOGENIC ESCHERICHIA COLI INFECTION_K|TOLL LIKE RECEPTOR 5 (TLR5) CASCADE_R|HEMATOPOIETIC STEM CELL GENE REGULATION BY GABP ALPHA/BETA COMPLE…	380	ALPL,BAX,CASP12,CCND1,CCNE1,CDH2,CDKN1A,CDKN1B,DDIT3,EIF2S1,HMOX1,NQO1,SNAI2,TP53	2.49581e+56	14	BCL2,BCL2L1,CCL2,CCND1,CCNE1,CDH1,CDKN1A,CDKN1B,CXCR4,FOS,JUN,OCLN,S100A8	5.96599e+51	13	3.31322e+54	7	Cancer	Probable Carcinogen	3
107-15-3		Wiesinger et al. (2021),Groh et al. (2019)		adhesive,biocide,blowing agent,catalyst,colorant,filler,hardener,intermediate,lubricant,monomer,odor agent,process regulator,processing aid,solvent,viscosity adjustor	15	thermoplastics	1		adhesive,drinking water contact,food contact,food-contact products	4		0			0			0		0
107-18-6	allyl alcohol	Wiesinger et al. (2021)			0		0			0		0	CCL2,HAVCR1,VNN1	6347267628876	3			0	21907259	1	Noncancer	No Classification
107-21-1	ethylene glycol	Wiesinger et al. (2021),Groh et al. (2019),Lithner et al. (2011)		additive,adhesive,antistatic agent,catalyst,colorant,filler,flame retardant,foaming agent,hardener,intermediate,lubricant,main component,monomer,paint filler,plasticizer,process regulator,processing aid,sealing compound,softener,solvent,stabilizer,surface treatment finishing agent,surfactant,thickener,wetting agent	25	PET,PUR,PUR-polyester,TPU,UP	5	25038-59-9,9009-54-5	adhesive,drinking water contact,food contact,food-contact products,manufacturing containers	5	22Q11.2 DELETION SYNDROME_W	1	CCL2,HAVCR1,HOXB7,NEUROG2,OLIG3,VNN1	6.34727e+27	6	ALDH1A2,EYA1,FOXC2,MEOX1,PAX3,TCF15,UNCX	8.85421e+29	7	3171190321907250	2	Noncancer	No Classification	1
107-22-2	glyoxal	Wiesinger et al. (2021),Groh et al. (2019)		adhesive,breakdown product,colorant,filler,hardener,intermediate,lubricant,non-intentionally added substance,process regulator,processing aid,solids separation agent,solvent,thickener,viscosity adjustor	14	PET	1	25038-59-9	adhesive,food contact,food contact plastics containing silicones,food-contact products,manufacturing plastics	5	INTERLEUKIN-1 FAMILY SIGNALING_R|CELLULAR RESPONSES TO EXTERNAL STIMULI_R|IL-10 ANTI-INFLAMMATORY SIGNALING PATHWAY_W|IMMUNE SYSTEM_R|PERTUSSIS_K|REGULATION OF HSF1-MEDIATED HEAT SHOCK RESPONSE_R|NON-ALCOHOLIC FATTY LIVER DISEASE (NAFLD)_K|NOD-LIKE RECEPTOR SIGNALING PATHWAY_K|AFRICAN TRYPANOSOMIASIS_K|IL-17 SIGNALING PATHWAY_K|LTF DANGER SIGNAL RESPONSE PATHWAY_W|LUNG FIBROSIS_W|TYPE I DIABETES …	80	AKR1C2,ATF3,CXCL8,DNAJB4,GCLM,HMOX1,HSPA6,HSPH1,IL18,IL1A,IL1B	1.64647e+44	11	COL1A1	1277	1	2.57242e+55	7			2
107-30-2		Wiesinger et al. (2021)	1		0		0			0		0			0			0		0
107-46-0		Wiesinger et al. (2021)		lubricant,plasticizer,processing aid,solvent	4	ABS	1	9003-56-9		0		0			0			0		0
107-64-2		Wiesinger et al. (2021),Groh et al. (2019)		adhesive,antistatic agent,blowing agent,colorant,crosslinker,filler,intermediate,process regulator,processing aid	9	PUR	1	9009-54-5	adhesive	1		0			0			0		0
107-71-1		Lithner et al. (2011)		initiator	1	PVDF	1	24937-79-9		0		0			0			0		0
107-83-5		Wiesinger et al. (2021)		biocide	1		0			0		0			0			0		0
107-98-2		Groh et al. (2019)		adhesive,catalyst,colorant,filler,friction-reducing agent,hardener,lubricant,sealing compound,solvent,stabilizer,surface treatment agent,viscosity adjustor	12		0		adhesive,food contact plastics containing silicones	2		0			0			0		0	Noncancer	No Classification
1072-35-1		Wiesinger et al. (2021),Stenmarck et al. (2017),Lithner et al. (2011)		catalyst,colorant,heat stabilizer,light stabilizer,stabilizer	5	ABS,EPS,HDPE,HIPS,LDPE,PA,PC,PET,PP,PS,PUR,PVC,bioplastics,thermoplastics	14	25014-31-7,25038-59-9,25087-34-7,68648-82-8,9002-88-4,9003-07-0,9003-53-6,9003-55-8,9003-56-9,9009-54-5	consumer electronics,electronic toys,floor mats,packaging,pc casing,plastic shoes,recycled weee plastic,shredder residue from cases in electronics,shredder residue from mixed electronic plastics,tv casing	10		0			0			0		0
1072-63-5		Wiesinger et al. (2021)		monomer,processing aid	2		0			0		0			0			0		0
1076-43-3		Wiesinger et al. (2021)		catalyst,colorant,crosslinker,filler,initiator,intermediate,light stabilizer,lubricant	8	bioplastics	1			0		0			0			0		0
107898-54-4		Wiesinger et al. (2021)		colorant	1		0			0		0			0			0		0
108-01-0		Groh et al. (2019)		adhesive,catalyst,colorant,filler,lubricant,monomer,process regulator,solvent	8		0		adhesive,food contact,food-contact products,manufacturing container metals	4		0			0			0		0
0108-05-04		Lithner et al. (2011),Wiesinger et al. (2021),Stenmarck et al. (2017),Groh et al. (2019)	2B	adhesive,co-monomer,colorant,filler,hardener,impact modifier,intermediate,lubricant,monomer,process regulator,processing aid,sensitizer,solvent	13	EVA,PAN,PVA,PVAC,PVCA,PVOH	6	25014-41-9,25067-34-9,9002-89-5,9003-20-7,9003-22-9	adhesive,drinking water contact,food contact,food-contact products	4		0			0			0		0
0108-10-1		Wiesinger et al. (2021),Groh et al. (2019)	2B	adhesive,antioxidant,catalyst,colorant,crosslinker,filler,hardener,light stabilizer,lubricant,process regulator,sealing compound,solvent,viscosity adjustor	13	rubbers	1		adhesive,food contact plastics containing silicones,manufacturing container metals,manufacturing plastics,manufacturing rubber	5		0			0			0		0
108-24-7		Wiesinger et al. (2021),Lithner et al. (2011)		antistatic agent,colorant,crosslinker,filler,heat stabilizer,light stabilizer,lubricant,processing aid	8	PET,POM	2	25038-59-9,9002-81-7		0		0			0			0		0
108-31-6	maleic anhydrides	Wiesinger et al. (2021),Lithner et al. (2011)		antioxidant,colorant,crosslinker,filler,heat stabilizer,intermediate,light stabilizer,lubricant,monomer,processing aid	10	HDPE,LDPE,PET,PP,PUR,PVC,UP,rubbers	8	25038-59-9,25087-34-7,68648-82-8,9002-88-4,9003-07-0,9009-54-5		0	KAPOSI SARCOMA-ASSOCIATED HERPESVIRUS INFECTION_K|TRANS-GOLGI NETWORK VESICLE BUDDING_R|FERROPTOSIS_K|CLATHRIN DERIVED VESICLE BUDDING_R|IMMUNE SYSTEM_R|HEPATOCELLULAR CARCINOMA_K|CYTOKINE SIGNALING IN IMMUNE SYSTEM_R|MINERAL ABSORPTION_K|NRF2 PATHWAY_W|FERROPTOSIS_W|SCAVENGING BY CLASS A RECEPTORS_R|APOPTOSIS-RELATED NETWORK DUE TO ALTERED NOTCH3 IN OVARIAN CANCER_W|NECROPTOSIS_K|PHYTOCHEMICAL A…	30	AMPD3,CD86,FTH1,FTL,GCLM,HMOX1,ICAM1,MYC,NQO1,SEL1L3,SLC7A11,SQSTM1,TRIM16L,TXNRD1	2.72942e+57	14	SYNE2,TNNT2	232247139	2	2421153029540650	2	Noncancer	No Classification	2
108-38-3	3-xylene	Wiesinger et al. (2021)		colorant,intermediate,lubricant,processing aid	4		0			0	CYTOKINE-CYTOKINE RECEPTOR INTERACTION_K|RHEUMATOID ARTHRITIS_K|CYTOKINE SIGNALING IN IMMUNE SYSTEM_R|AGE-RAGE SIGNALING PATHWAY IN DIABETIC COMPLICATIONS_K|INTERLEUKIN-10 SIGNALING_R|INFLAMMATION MEDIATED BY CHEMOKINE AND CYTOKINE SIGNALING PATHWAY_P|NOD-LIKE RECEPTOR SIGNALING PATHWAY_K|IL-17 SIGNALING PATHWAY_K|CHEMOKINE SIGNALING PATHWAY_K|LTF DANGER SIGNAL RESPONSE PATHWAY_W|LUNG FIBROSIS_W|…	28	CCL2,CXCL8	63473576	2			0	17993253	1			2
108-39-4		Wiesinger et al. (2021)		intermediate	1	thermoplastics	1			0		0			0			0		0	Noncancer	No Classification
108-45-2		Wiesinger et al. (2021),Groh et al. (2019),Lithner et al. (2011)	3	adhesive,co-monomer,colorant,curing agent,filler,hardener,monomer,non-intentionally added substance,process regulator,processing aid	10	MPD-I,epoxy resins	2	25765-47-3	adhesive,drinking water contact,food contact,food-contact products	4		0			0			0		0	Noncancer	No Classification
108-46-3	resorcinol	Wiesinger et al. (2021)	3	catalyst,colorant,crosslinker,initiator,processing aid	5	rubbers	1			0	PHOTODYNAMIC THERAPY-INDUCED UNFOLDED PROTEIN RESPONSE_W|CELLULAR RESPONSES TO EXTERNAL STIMULI_R|IL-10 ANTI-INFLAMMATORY SIGNALING PATHWAY_W|IMMUNE SYSTEM_R|PROTEIN PROCESSING IN ENDOPLASMIC RETICULUM_K|SELENIUM MICRONUTRIENT NETWORK_W|PATHOGENIC ESCHERICHIA COLI INFECTION_K|REGULATION OF HSF1-MEDIATED HEAT SHOCK RESPONSE_R|TNF SIGNALING PATHWAY_K|AFRICAN TRYPANOSOMIASIS_K|IL-17 SIGNALING PATHWA…	83	ACYP1,AKAP12,AKR1B10,AKR1C1,ANKRD37,AQP3,ATF3,ATXN7L3B,BHLHE40,BLCAP,C14ORF119,C17ORF100,C4ORF3,C4ORF46,CCR7,CD83,CITED2,CXCL8,CXCR1,CYP1A1,DEGS1,DNAJB4,DUSP1,DUSP5,EFCAB8,EID2,ENO2,FAM13A,FAM241A,FANCL,FASTKD5,FBXO30,FZD7,GCLC,GLCE,GOLGA8A,GPNMB,H2AX,HILPDA,HMOX1,HNRNPH2,HNRNPH3,HOXD1,ICAM1,IDI1,IL18,IL1A,IL1B,IL1R2,INSIG2,KHDC4,KIAA1586,KLHL23,LENG8,LIF,LIN54,LINC00261,LIPG,LLPH,LPAR6,LUC7L3,MM…	97,9590,57016,1645,353322,360,467,552889,8553,10904,55017,388327,401152,201725,1236,9308,10370,3576,3577,1543,8560,11080,1843,1847,388795,163126,2026,10144,132720,55120,60493,84085,8324,2729,26035,23015,10457,3014,29923,3162,3188,3189,3231,3383,3422,3606,3552,3553,7850,51141,22889,57691,151230,114823,3976,132660,140828,9388,84298,10161,51747,4319,4314,64112,54534,340719,152217,10397,84901,1728,84…	115	AMZ2P1,APBB2,ARRDC3,ATF7IP,BAMBI,BROX,C5AR1,C5ORF34,CARF,CCT6B,CDC20,CDC40,CLDN1,COLEC11,CXCL2,CXORF38,DDIT3,DNAJB1,DNAJC27,DUSP15,DYNLL2,ERO1B,FBXL20,FBXO36,FRK,GADD45B,GAN,GIN1,GPATCH11,GPATCH2,GPCPD1,H3C2,H3C4,HINT3,HS3ST3B1,HSPA1A,HSPA1B,HSPA4L,ID1,ID3,IKZF5,ING3,IRAK1BP1,JDP2,JMY,KLHL11,LPXN,LRIG3,LRRC8D,MAP3K13,MFSD9,N6AMT1,NEXN,NFE2L2,NR6A1,NSUN3,NUPR1,PTGS2,RLIM,RND1,SAMD4A,SDSL,SEPSECS,S…	201283,323,57561,55729,25805,148362,728,375444,79800,10693,991,51362,9076,78989,2920,159013,1649,3337,51277,128853,140735,56605,84961,130888,2444,4616,8139,54826,253635,55105,56261,8358,8351,135114,9953,3303,3304,22824,3397,3399,64376,54556,134728,122953,133746,55175,9404,121227,55144,9175,84804,29104,91624,4780,2649,63899,26471,5743,51132,27289,23034,113675,51091,143686,6498,10246,57153,123264,2…	97	3.08068e+71	9			1
108-63-4		Wiesinger et al. (2021)		antioxidant,filler,processing aid	3		0			0		0			0			0		0
108-65-6		Wiesinger et al. (2021)		antistatic agent,biocide,colorant,crosslinker,filler,intermediate,light stabilizer,lubricant,odor agent,plasticizer,processing aid	11	ABS,HDPE,HIPS,LDPE,PA,PC,PET,PP,PS,PUR,PVC,bioplastics,rubbers,thermoplastics	14	25014-31-7,25038-59-9,25087-34-7,68648-82-8,9002-88-4,9003-07-0,9003-53-6,9003-55-8,9003-56-9,9009-54-5		0		0			0			0		0
108-67-8		Wiesinger et al. (2021),Akoueson et al. (2021)		antioxidant,colorant,lubricant	3	ABS,PUR,rubbers	3	9003-56-9,9009-54-5		0		0			0			0		0	Noncancer	No Classification
108-70-3		Stenmarck et al. (2017)		intermediate	1	PVC	1	68648-82-8		0		0			0			0		0
108-77-0	cyanuric chloride	Wiesinger et al. (2021)		catalyst,crosslinker,initiator,light stabilizer	4	HDPE,LDPE,rubbers	3	25087-34-7,9002-88-4		0	KAPOSI SARCOMA-ASSOCIATED HERPESVIRUS INFECTION_K|CYTOKINE-CYTOKINE RECEPTOR INTERACTION_K|CCKR SIGNALING MAP_P|RHEUMATOID ARTHRITIS_K|CYTOKINE SIGNALING IN IMMUNE SYSTEM_R|PEPTIDE LIGAND-BINDING RECEPTORS_R|NOD-LIKE RECEPTOR SIGNALING PATHWAY_K|IL-17 SIGNALING PATHWAY_K|CLASS A/1 (RHODOPSIN-LIKE RECEPTORS)_R|CHEMOKINE SIGNALING PATHWAY_K|LUNG FIBROSIS_W|IL-18 SIGNALING PATHWAY_W|EPITHELIAL CELL …	23	CXCL1,CXCL8,HMOX1	291935763162	3			0	20713136	1			2
108-78-1	melamine	Wiesinger et al. (2021),Lithner et al. (2011)	2B	colorant,intermediate,lubricant,monomer,processing aid,solvent	6	MF	1	2594531		0	PROGRAMMED CELL DEATH_R|TNF ALPHA SIGNALING PATHWAY_W|IL-10 ANTI-INFLAMMATORY SIGNALING PATHWAY_W|IMMUNE SYSTEM_R|IL-3 SIGNALING PATHWAY_W|PROTEIN PROCESSING IN ENDOPLASMIC RETICULUM_K|INTERLEUKIN-11 SIGNALING PATHWAY_W|INTERLEUKIN-6 FAMILY SIGNALING_R|SELENIUM MICRONUTRIENT NETWORK_W|LNCRNA-MEDIATED MECHANISMS OF THERAPEUTIC RESISTANCE_WC|INTRINSIC PATHWAY FOR APOPTOSIS_R|MOLECULES ASSOCIATED WI…	210	BAD,BAX,CCL2,FN1,IL6,TGFB1,VCAM1	5.72582e+25	7	BCL2,BCL2L1	596598	2	22915474	1			2
108-87-2		Wiesinger et al. (2021)		colorant,filler,processing aid	3		0			0		0			0			0		0
108-88-3	toluene	Wiesinger et al. (2021),Groh et al. (2019),Lithner et al. (2011)	3	adhesive,anti-foaming agent,catalyst,colorant,crosslinker,diluent,diluent for suspension polymerization,dispersing agent,filler,flame retardant,friction-reducing agent,hardener,intermediate,lubricant,paint filler,plasticizer,processing aid,sealing compound,softener,solvent,stabilizer,surface treatment agent,viscosity adjustor	23	HDPE,HIPS,LDPE,LLDPE,PMMA,PPE,PPO,PS,SAN,TPU	10	25087-34-7,25322-69-4,9002-88-4,9003-53-6,9003-54-7,9003-55-8,9009-54-5,9011-14-7,9041-80-9	adhesive,food contact,food contact plastics containing silicones,food-contact products,manufacturing container metals,varnishes	6	PHOTODYNAMIC THERAPY-INDUCED UNFOLDED PROTEIN RESPONSE_W|TNF ALPHA SIGNALING PATHWAY_W|NEURONAL SYSTEM_R|SEROTONIN AND ANXIETY_W|TNF SIGNALING PATHWAY_K|INFLAMMATION MEDIATED BY CHEMOKINE AND CYTOKINE SIGNALING PATHWAY_P|TOLL LIKE RECEPTOR 5 (TLR5) CASCADE_R|TOLL LIKE RECEPTOR 2 (TLR2) CASCADE_R|IL-17 SIGNALING PATHWAY_K|APOPTOSIS MODULATION AND SIGNALING_W|TNF RELATED WEAK INDUCER OF APOPTOSIS (…	107	ACE,ACHE,ACTL7A,ALDH3B1,ALOX15,ARHGEF10,ARID4A,B3GNT5,BACH1,BAZ1A,BCL2A1,BCL6,BIRC3,BOD1L1,BTG1,CARMIL3,CATSPERG,CCDC88A,CCL2,CD83,CD99L2,CDCP2,CTH,CXCL8,CXCR4,CYP1A1,CYP2E1,CYP2F1,CYP2U1,DENND5A,DMGDH,DNAJB9,DPT,DPYSL4,EGR3,ELOVL6,ENTPD1,EVI2A,FILIP1L,FLNA,FOS,GADD45A,GCLM,GOLGA4,GTPBP6,GYPE,HERC5,HIVEP2,HMOX1,HNRNPLL,HRC,HSPA5,IFIH1,IFIT1,IFIT2,IFIT3,IFIT5,IFNGR2,KCNK3,KRTAP23-1,LCE3D,LINC00342…	1636,43,10881,221,246,9639,5926,84002,571,11177,597,604,330,259282,694,90668,57828,55704,6347,9308,83692,200008,1491,3576,7852,1543,1571,1572,113612,23258,29958,4189,1805,10570,1960,79071,953,2123,11259,2316,2353,1647,2730,2803,8225,2996,51191,3097,3162,92906,3270,3309,64135,3434,3433,3437,24138,3460,3777,337963,84648,150759,1326,100302157,100302276,406925,406957,406966,406992,100616495,100422889…	153	ABCA2,ABCB9,ABHD8,ABLIM2,ABR,ABTB1,ACAP3,ACBD4,ACLY,ACOT2,ACSL1,ACTC1,ACTL6B,ACVR2B,ADAM19,ADAMTS13,ADAMTSL1,ADAMTSL2,ADAMTSL3,ADAP1,ADARB2,ADAT3,ADCK3,ADD2,ADIPOQ,ADM,ADPRHL1,ANKRD11,ASIC4,BAP1,BMP8B,CACNG8,CAMKV,CAVIN3,CHD3,CLCN4,CLIP2,CNTNAP3,COQ8B,CYP1B1,DISC1,EXOSC6,FEZ2,FLVCR1,FMR1,GFER,GLS2,GRM1,H3C15,HERC2,IL1R1,IL1RAPL1,KIF13B,KLF4,LPCAT4,LTBP4,MAB21L2,MALAT1,MIR212,NAMPT,NOTCH1,OTX1,PAP…	20,23457,79575,84448,29,80325,116983,79777,47,10965,2180,70,51412,93,8728,11093,92949,9719,57188,11033,105,113179,100525602,119,9370,133,113622,29123,55515,8314,656,59283,79012,112464,1107,1183,7461,79937,79934,1545,27185,118460,9637,28982,2332,2671,27165,2911,333932,8924,3554,11141,23303,9314,254531,8425,10586,378938,406994,10135,4851,5013,89932,5824,5371,147011,80223,399,441212,6195,8568,9905,5…	83	2.03595e+102	13	Noncancer	No Classification	1
108-90-7	chlorobenzene	Wiesinger et al. (2021),Groh et al. (2019),Lithner et al. (2011)		adhesive,antioxidant,blowing agent,colorant,crosslinker,diluent,filler,flame retardant,hardener,initiator,intermediate,process regulator,solvent	13	HDPE,LLDPE,PUR,TPU	4	25087-34-7,9002-88-4,9009-54-5	adhesive,drinking water contact,food contact,food contact plastics containing silicones,food-contact products,manufacturing plastics,manufacturing rubber	7	CYTOKINE-CYTOKINE RECEPTOR INTERACTION_K|CELLULAR RESPONSES TO EXTERNAL STIMULI_R|SELENIUM METABOLISM AND SELENOPROTEINS_W|RHEUMATOID ARTHRITIS_K|IMMUNE SYSTEM_R|ARACHIDONIC ACID METABOLISM_K|THYROID HORMONE SYNTHESIS_K|CYTOKINE SIGNALING IN IMMUNE SYSTEM_R|HEPATOCELLULAR CARCINOMA_K|SELENIUM MICRONUTRIENT NETWORK_W|INTERLEUKIN-12 SIGNALING_R|NRF2 PATHWAY_W|SEROTONERGIC SYNAPSE_K|VITAMIN B12 META…	58	CCL2,CXCL8,DUSP1,GPX3,GSTP1,HMOX1,HSPA5,IL13,PTGS2,SOD1,SOD2,TXNRD1	6.34736e+47	12	EPHX2	2053	1	2.56178e+55	7	Noncancer	No Classification	2
108-91-8		Wiesinger et al. (2021)		antioxidant,catalyst,flame retardant,light stabilizer,plasticizer,solvent	6	PET	1	25038-59-9		0		0			0			0		0	Noncancer	No Classification
108-93-0		Wiesinger et al. (2021),Groh et al. (2019)		adhesive,catalyst,colorant,filler,lubricant,processing aid,solvent	7		0		food contact,food contact plastics containing silicones,food-contact products,manufacturing plastics,manufacturing rubber	5		0			0			0		0
108-94-1		Wiesinger et al. (2021),Groh et al. (2019)	3	adhesive,anti-foaming agent,antistatic agent,biocide,colorant,filler,flame retardant,hardener,intermediate,light stabilizer,lubricant,processing aid,softener,solvent	14	HDPE,LDPE,PA,PP,PVC	5	25014-31-7,25087-34-7,68648-82-8,9002-88-4,9003-07-0	adhesive,food contact,food contact plastics containing silicones,food-contact products	4		0			0			0		0	Noncancer	No Classification
108-95-2	phenol	Lithner et al. (2011),Wiesinger et al. (2021),Stenmarck et al. (2017),Groh et al. (2019)	3	accelerator,adhesive,antimicrobial,antioxidant,byproduct,catalyst,co-monomer,colorant,crosslinker,filler,flame retardant,hardener,initiator,intermediate,light stabilizer,lubricant,monomer,process regulator,processing aid,sealing compound,solvent,stabilizer	22	PC,PE,PET,PF,bakelite,phenol plastics,phenol resin,thermoplastics	8	25038-59-9,26655-00-5,9003-35-4	adhesive,food contact,food-contact products,manufacturing container metals,manufacturing containers,paints	6	INTERLEUKIN-1 FAMILY SIGNALING_R|RELATIONSHIP BETWEEN INFLAMMATION, COX-2 AND EGFR_W|WNT SIGNALING PATHWAY (NETPATH)_WC|EBOLA VIRUS PATHWAY ON HOST_W|CELLULAR RESPONSES TO EXTERNAL STIMULI_R|CIRCADIAN CLOCK_R|STEROL REGULATORY ELEMENT-BINDING PROTEINS (SREBP) SIGNALLING_W|FOLATE BIOSYNTHESIS_K|TNF ALPHA SIGNALING PATHWAY_W|IL-10 ANTI-INFLAMMATORY SIGNALING PATHWAY_W|MYOMETRIAL RELAXATION AND CONT…	250	AFP,AKR1B10,ALAS2,ALPL,BAMBI,BHLHE40,CCL2,CHST3,COL1A1,CREB1,CXCL8,CYP4F3,DAZAP1,DCP1A,DUSP1,ELL2,ESR1,ETS2,FAS,FASLG,FOSL1,GATA1,GCLC,GCLM,GPAT3,GTF3C4,HAVCR1,HBB,HES1,HMBS,HMOX1,ID3,IL1A,IL1B,ING3,KLF10,KLF6,KPNA4,LRP5,MYC,NFE2,NFKB1,NFYA,NQO1,PELI1,PER2,PIK3CD,PIM1,PPARG,PPM1D,PRKDC,PSA,SIK1,SIRT1,SLC12A6,SLC7A11,SQSTM1,SRXN1,TCFL5,TERF2,TGIF1,TNF,TNFAIP3,TNFRSF21,TRIB1,TUFT1,TXNRD1,UGCG,VNN1,…	1.7457e+293	70	ACOT2,BLCAP,CALU,CCNA2,CROP,DDX3X,FBXW2,GATA2,HNRNPH2,MAN1A2,MCL1,MGAT2,MRPL49,MT1H,MT1X,NR0B2,PNMA1,PNN,RAB9A,REPIN1,RRAGA,SCAND1,SEPHS2,SRSF1,SRSF5,SS18L2,TAF7,TARDBP,TFRC,TIMM17A,TOB1	1.09651e+137	31	1.69663e+117	15	Noncancer	No Classification	1
108171-26-2		Groh et al. (2019),Stenmarck et al. (2017)		flame retardant,secondary plasticizer	2	PVC,elastomers,rubbers	3	68648-82-8	bags,bathroom products,buildings,cases,cellphones,game controllers,garden goods,hand blenders,kitchen appliances,low-price electronics,masquerade toys,office supplies,packaging,plastic floors,road markings,soft plastic or pvc goods,soft plastic toys,sports equipment,tablets,textile fiber cover,upholstery for elv,writing tablets	22		0			0			0		0
0109-02-04		Groh et al. (2019)		adhesive,hardener,process regulator	3		0		adhesive	1		0			0			0		0
109-31-9		Groh et al. (2019)		plasticizer	1	PS,PVC	2	68648-82-8,9003-53-6	food contact,food contact plastics containing silicones,food-contact products	3		0			0			0		0
109-43-3		Groh et al. (2019)		additive,adhesive,plasticizer,solvent	4	ABS,CAB,CAP,CPE,CR,CSM,EC,NBR,PS,PVAC,PVB,PVC,cellulosics,natural rubber,synthetic rubbers	15	24969-10-6,308068-83-9,63148-65-2,63231-66-3,64706-29-2,68037-39-8,68648-82-8,9003-20-7,9003-53-6,9003-56-9,9004-36-8,9004-39-1,9006-04-6,9010-98-4	adhesive,food contact,food-contact products	3		0			0			0		0
109-46-6		Wiesinger et al. (2021)			0		0			0		0			0			0		0
109-59-1		Wiesinger et al. (2021)			0	PET,bioplastics,thermoplastics	3	25038-59-9		0		0			0			0		0
109-60-4		Groh et al. (2019)		adhesive,colorant,filler,solvent	4		0		adhesive,food contact,food contact plastics containing silicones,food-contact products,manufacturing plastics,manufacturing rubber	6		0			0			0		0
109-63-7		Wiesinger et al. (2021)		catalyst,crosslinker,initiator	3		0			0		0			0			0		0
109-66-0	pentane	Groh et al. (2019),Hahladakis et al. (2018),Lithner et al. (2011)		additive,adhesive,blowing agent,colorant,diluent,diluent for suspension polymerization,filler,foaming agent,food packaging,friction-reducing agent,lubricant,plasticizer,process regulator,processing aid,propellant,solvent	16	EPS,HDPE,LLDPE,PUR	4	25087-34-7,9002-88-4,9003-53-6,9009-54-5	adhesive,food contact,food packaging,food-contact products	4	SENESCENCE AND AUTOPHAGY IN CANCER_W|KAPOSI SARCOMA-ASSOCIATED HERPESVIRUS INFECTION_K|IL-18 SIGNALING PATHWAY_W|TRANSCRIPTIONAL MISREGULATION IN CANCER_K|PATHWAYS IN CANCER_K|AGE-RAGE SIGNALING PATHWAY IN DIABETIC COMPLICATIONS_K|SMALL CELL LUNG CANCER_W|SMALL CELL LUNG CANCER_K|RAC1/PAK1/P38/MMP2 PATHWAY_W|REGULATION OF ACTIN CYTOSKELETON_W|TUBERCULOSIS_K|OVERVIEW OF NANOPARTICLE EFFECTS_W	12	BAX	581	1	CEBPB,FN1,GNG12	1051233555970	3	33064461	1			2
109-70-6		Wiesinger et al. (2021)	2B	flame retardant,lubricant,plasticizer	3	PS,PUR,PVC	3	68648-82-8,9003-53-6,9009-54-5		0		0			0			0		0
109-72-8		Wiesinger et al. (2021),Groh et al. (2019)		biocide,food packaging,process regulator	3		0		food contact,food contact plastics containing silicones,food packaging,food-contact products	4		0			0			0		0
109-73-9		Wiesinger et al. (2021)		catalyst,colorant,filler,intermediate,lubricant,processing aid	6	PA,PC,PVC,thermoplastics	4	25014-31-7,68648-82-8		0		0			0			0		0
109-86-4		Wiesinger et al. (2021),Groh et al. (2019),Stenmarck et al. (2017)		adhesive,colorant,intermediate,lubricant,process regulator,processing aid,solvent	7	ABS,HDPE,LDPE,PP,PVAC,epoxy resins	6	25087-34-7,9002-88-4,9003-07-0,9003-20-7,9003-56-9	adhesive,food contact plastics containing silicones,manufacturing plastics,manufacturing rubber	4		0			0			0		0	Noncancer	No Classification
109-89-7		Wiesinger et al. (2021),Groh et al. (2019)		adhesive,biocide,colorant,filler,lubricant,odor agent,process regulator,processing aid	8		0		adhesive,food contact,food contact plastics containing silicones,food-contact products,manufacturing plastics,manufacturing rubber	6		0			0			0		0
109-99-9		Wiesinger et al. (2021),Groh et al. (2019),Lithner et al. (2011)	2B	adhesive,antioxidant,catalyst,co-monomer,colorant,crosslinker,dispersing agent,filler,initiator,intermediate,main component,monomer,odor agent,processing aid,solvent	15	PA,PET,PUR,PUR-polyether polyols,TPU,thermoplastics	6	25014-31-7,25038-59-9,9009-54-5	adhesive,drinking water contact,food contact,food-contact products,manufacturing plastics,manufacturing rubber	6		0			0			0		0	Noncancer	No Classification
109037-78-7		Groh et al. (2019)		adhesive,colorant,food packaging,processing aid	4		0		food contact,food packaging,food-contact products,manufacturing plastics,manufacturing rubber	5		0			0			0		0
1091-41-0		Groh et al. (2019)			0		0			0		0			0			0		0
0110-05-04		Groh et al. (2019),Lithner et al. (2011)		activator,adhesive,catalyst,colorant,hardener,initiator,process regulator	7	LDPE,UP	2	25087-34-7	adhesive,drinking water contact,food contact,food contact plastics containing silicones,food-contact products	5		0			0			0		0
110-15-6	succinic acid	Wiesinger et al. (2021),Lithner et al. (2011)		biocide,colorant,intermediate,main component,monomer,processing aid	6	PUR	1	9009-54-5		0	WNT SIGNALING PATHWAY (NETPATH)_WC|B CELL RECEPTOR SIGNALING PATHWAY_W|PROGRAMMED CELL DEATH_R|T-CELL RECEPTOR AND CO-STIMULATORY SIGNALING_W|IL-10 ANTI-INFLAMMATORY SIGNALING PATHWAY_W|CAMP SIGNALING PATHWAY_K|IL-3 SIGNALING PATHWAY_W|LNCRNA-MEDIATED MECHANISMS OF THERAPEUTIC RESISTANCE_WC|RIP-MEDIATED NFKB ACTIVATION VIA ZBP1_R|INTERLEUKIN-1 INDUCED ACTIVATION OF NF-KAPPA-B_W|TOLL LIKE RECEPTOR…	385	BAX	581	1	BCL2L1,MYC,NFKB1,PTGS2,RELA,STAT3	5.98461e+22	6	31401087	1			3
110-16-7	maleic acid	Lithner et al. (2011)		curing agent,monomer	2	MF,UP	2	2594531		0	OLIGODENDROCYTE SPECIFICATION AND DIFFERENTIATION(INCLUDING REMYELINATION), LEADING TO MYELIN COMPONENTS FOR CNS_W|PI3K CASCADE_R|AMYOTROPHIC LATERAL SCLEROSIS (ALS)_W|G-PROTEIN BETA:GAMMA SIGNALLING_R|INSULIN/IGF PATHWAY-PROTEIN KINASE B SIGNALING CASCADE_P|TOXOPLASMOSIS_K|INSULIN RESISTANCE_K|FOXO SIGNALING PATHWAY_K|CD28 DEPENDENT PI3K/AKT SIGNALING_R|G BETA:GAMMA SIGNALLING THROUGH PI3KGAMMA_…	44	ABCA7,AGAP1,C20ORF173,CCBE1,CIBAR1P2,CLDN25,CR1,CRACR2B,EXOC3L2,FAM153A,FBXO40,FCGR1A,FCGR1BP,FMO1,GAB3,GGT5,GNRHR,GRIA1,IGF1,NFAT5,OR11G2,OR6C65,PCDHAC1,PKD1L1,RSPH6A,S100A3,SKAP1,SLC25A48,SOX17,SPANXD,SPATA1,SPEM1,TCAF2,TNF,ZNF671	1.03471e+181	35	AKT2,B4GALNT4,H2BC8,KCNC1,PDPK1,ZGRF1,ZNF800	2.08339e+31	7	28392987	1			1
110-17-8		Groh et al. (2019),Lithner et al. (2011)		additive,adhesive,co-monomer,filler,lubricant,monomer,plasticizer,process regulator,processing aid	9	UP	1		adhesive,food contact,food-contact products	3		0			0			0		0
110-25-8		Wiesinger et al. (2021)		colorant	1		0			0		0			0			0		0
110-26-9		Wiesinger et al. (2021),Groh et al. (2019),Lithner et al. (2011)		crosslinker,intermediate,processing aid	3	PAA,PAA polyelectrolyte,PUR	3	9003-01-4,9009-54-5	food contact,food contact plastics containing silicones,food-contact products	3		0			0			0		0
110-27-0		Groh et al. (2019),Rani et al. (2015)		colorant,lubricant	2	PE,PP	2	25038-59-9,9003-07-0	bowls,candy bags,plastic bags	3		0			0			0		0
110-30-5		Groh et al. (2019)		additive,adhesive,anti-foaming agent,blocking agent,colorant,filler,food packaging,hardener,lubricant,process regulator,processing aid,slip agent,viscosity adjustor	13	ABS,PA,PE,PO,POM,PP,PS,PVC,phenolics,polyester,styrenics,vinyls,waxes	13	25014-31-7,25038-59-9,26099-71-8,68648-82-8,9002-81-7,9003-07-0,9003-53-6,9003-56-9	adhesive,food contact,food packaging,food-contact products,lubricants	5		0			0			0		0
110-31-6		Groh et al. (2019)		additive,adhesive,anti-blocking agent,anti-tack agent,antistatic agent,lubricant,slip agent	7	PE,PP	2	25038-59-9,9003-07-0	adhesive,food contact,food-contact products	3		0			0			0		0
110-44-1		Wiesinger et al. (2021),Groh et al. (2019)		additive,adhesive,anti-foaming agent,softener	4		0		adhesive,food contact,food-contact products	3		0			0			0		0
110-54-3	n-hexane	Wiesinger et al. (2021),Groh et al. (2019),Lithner et al. (2011)		adhesive,biocide,catalyst,colorant,diluent,diluent for suspension polymerization,extraction agent,filler,intermediate,lubricant,odor agent,process regulator,processing aid,sealing compound,solvent	15	HDPE,LLDPE,POM,PP,rubbers	5	25087-34-7,9002-81-7,9002-88-4,9003-07-0	adhesive,food contact,food contact plastics containing silicones,food-contact products,toxic hazardous fragrances	5	FOLATE BIOSYNTHESIS_K|IL-10 ANTI-INFLAMMATORY SIGNALING PATHWAY_W|PERTUSSIS_K|SELENIUM MICRONUTRIENT NETWORK_W|MONOAMINE GPCRS_W|SYNTHESIS OF BILE ACIDS AND BILE SALTS VIA 24-HYDROXYCHOLESTEROL_R|NON-ALCOHOLIC FATTY LIVER DISEASE (NAFLD)_K|MAJOR RECEPTORS TARGETED BY EPINEPHRINE AND NOREPINEPHRINE_W|METABOLIC REPROGRAMMING IN COLON CANCER_WC|NECROPTOSIS_K|IL-17 SIGNALING PATHWAY_K|LTF DANGER SIGN…	111	AKR1B1,AKR1B10,AKR1C1,AKR1C3,CXCL8,FECH,FTL,G6PD,GCLC,GCLM,GSR,HMOX1,IL1A,IL1B,MAFG,ME1,NQO1,PGD,PTGR1,PTGS2,SERPINB2,SRXN1,TXNRD1	2.3157e+94	23	ADRB1,ADRB2	153154	2	3050385320566470	2	Noncancer	No Classification	2
110-57-6		Wiesinger et al. (2021)	3	colorant,intermediate	2		0			0		0			0			0		0
110-60-1		Stenmarck et al. (2017),Lithner et al. (2011)		initiator,intermediate	2	PA,PAA polyelectrolyte	2	25014-31-7,9003-01-4		0		0			0			0		0
110-63-4		Groh et al. (2019),Lithner et al. (2011)		additive,adhesive,catalyst,co-monomer,filler,hardener,monomer,process regulator,solvent	9	PBT,PUR,PUR-polyester,TPU	4	26062-94-2,9009-54-5	adhesive,food contact,food-contact products	3		0			0			0		0
110-65-6		Wiesinger et al. (2021)		catalyst,crosslinker,initiator,lubricant	4		0			0		0			0			0		0
110-71-4		Wiesinger et al. (2021)		biocide,blowing agent,colorant,filler,light stabilizer,lubricant,odor agent,processing aid	8	PS,PUR	2	9003-53-6,9009-54-5		0		0			0			0		0
110-80-5		Wiesinger et al. (2021)		colorant,intermediate,processing aid	3		0			0		0			0			0		0	Noncancer	No Classification
110-82-7		Wiesinger et al. (2021),Groh et al. (2019),Lithner et al. (2011)		adhesive,biocide,catalyst,colorant,filler,lubricant,process regulator,sealing compound,solvent,solvent for solution polymerization,viscosity adjustor	11	HDPE,LLDPE,thermoplastics	3	25087-34-7,9002-88-4	adhesive,food contact plastics containing silicones	2		0			0			0		0	Noncancer	No Classification
110-85-0	piperazine	Wiesinger et al. (2021)		antioxidant,colorant,crosslinker,filler,flame retardant,intermediate,plasticizer,processing aid	8	PET,PUR,PVC,bioplastics,rubbers	5	25038-59-9,68648-82-8,9009-54-5		0		0			0	IL2	3558	1	11859000	1
110-86-1	pyridine	Wiesinger et al. (2021),Lithner et al. (2011)	2B	acid scavenger,catalyst,flame retardant,initiator	4	PC,POM,PPE	3	9002-81-7,9041-80-9		0	CYTOCHROME P450 - ARRANGED BY SUBSTRATE TYPE_R|PHASE I - FUNCTIONALIZATION OF COMPOUNDS_R|STEROID HORMONE BIOSYNTHESIS_K|CHEMICAL CARCINOGENESIS_K|METABOLISM OF XENOBIOTICS BY CYTOCHROME P450_K|FATTY ACID OMEGA OXIDATION_W|BIOSYNTHESIS OF SPECIALIZED PRORESOLVING MEDIATORS (SPMS)_R|XENOBIOTICS_R|OXIDATION BY CYTOCHROME P450_W|TRYPTOPHAN METABOLISM_W|BIOLOGICAL OXIDATIONS_R|METAPATHWAY BIOTRANSFOR…	14	CD86,CYP1A1,CYP2E1	94215431571	3			0	1.21473e+22	3	Noncancer	No Classification	1
110-88-3		Wiesinger et al. (2021),Lithner et al. (2011)		co-monomer,intermediate,monomer	3	POM	1	9002-81-7		0		0			0			0		0
110-89-4	piperidine	Lithner et al. (2011)		catalyst,curing agent	2	PP,epoxy resins	2	9003-07-0		0		0			0	IL2	3558	1	11859000	1
110-91-8		Wiesinger et al. (2021)	3	catalyst,crosslinker,initiator,intermediate,processing aid	5		0			0		0			0			0		0
1100-88-5		Wiesinger et al. (2021)			0		0			0		0			0			0		0
110157-96-5		Groh et al. (2019)		pigment	1		0			0		0			0			0		0
1103-38-4		Groh et al. (2019)		adhesive,colorant,food packaging	3		0		adhesive,food contact,food packaging,food-contact products	4		0			0			0		0
1103-39-5		Wiesinger et al. (2021)		intermediate	1		0			0		0			0			0		0
11081-15-5		Groh et al. (2019),Stenmarck et al. (2017)		antioxidant,catalyst,emulsifier,food packaging,heat stabilizer,monomer	6	PF resin,PVC,SBC	3	68648-82-8,9003-35-4,9003-55-8	clothing,food packaging,mattresses,sports shoes	4		0			0			0		0
11096-42-7		Groh et al. (2019),Stenmarck et al. (2017)		antimicrobial,antioxidant,catalyst,food packaging,heat stabilizer,monomer	6	PF,PUR,PUR foam,PVC,epoxies	5	26655-00-5,68648-82-8,9009-54-5	PVC flooring,clothing,food packaging,mattresses,sports shoes	5		0			0			0		0
11096-82-5	aroclor 1260	Wiesinger et al. (2021)		intermediate,light stabilizer,lubricant	3		0			0	CELL DIFFERENTIATION - INDEX EXPANDED_W|CELL DIFFERENTIATION - INDEX_W|MIRNAS INVOLVED IN DNA DAMAGE RESPONSE_W|MIRNA REGULATION OF DNA DAMAGE RESPONSE_W|MICRORNAS IN CANCER_K	5	AR,CYP2B6,MIR126,MIR140,MIR146A,MIR15A,MIR181A1,MIR192,MIR193A,MIR21,MIR22,MIR221,MIR222,MIR224,MIR29C,MIR30E,MIR31,MIR34A,MIR362,MIR452	3.67156e+114	20	MIR194-2,MIR19A,MIR365A,MIR572	4.0697e+26	4	2.12958e+23	3			1
11097-59-9		Groh et al. (2019)		additive,food packaging,process regulator,stabilizer	4		0		food contact,food packaging,food-contact products	3		0			0			0		0
11097-69-1	chlorodiphenyl (54% chlorine)	Wiesinger et al. (2021)		antioxidant,antistatic agent,biocide,catalyst,colorant,filler,flame retardant,initiator,intermediate,light stabilizer,lubricant,processing aid	12	ABS,HDPE,LDPE,PA,PC,PET,PP,PS,PUR,PVC,bioplastics,rubbers,thermoplastics	13	25014-31-7,25038-59-9,25087-34-7,68648-82-8,9002-88-4,9003-07-0,9003-53-6,9003-56-9,9009-54-5		0	B CELL RECEPTOR SIGNALING PATHWAY_W|PROGRAMMED CELL DEATH_R|MYOMETRIAL RELAXATION AND CONTRACTION PATHWAYS_W|CAMP SIGNALING PATHWAY_K|IL-3 SIGNALING PATHWAY_W|INTERLEUKIN-1 INDUCED ACTIVATION OF NF-KAPPA-B_W|FORMATION OF RNA POL II ELONGATION COMPLEX_R|ACTIVATION OF ANTERIOR HOX GENES IN HINDBRAIN DEVELOPMENT DURING EARLY EMBRYOGENESIS_R|MITOCHONDRIAL BIOGENESIS_R|TOLL LIKE RECEPTOR 5 (TLR5) CASC…	355	ALDH1A1,ANAPC5,AR,ATF3,BANP,BHLHE40,BMF,CARD8,CCNT2,CDH2,CDK11A,CDK11B,CDK20,CDK9,CDKN1A,CHFR,CITED1,CRADD,CREB3,CREB3L1,CYP1A1,CYP1A2,CYP1B1,CYP2A6,CYP2A7,CYP2B6,CYP2C19,CYP2C8,CYP3A4,CYP3A5,CYP3A7,DAPK3,EPHX1,FMO1,FOXN3,GAPDH,GSTA1,GSTA2,GSTA3,HEY1,HOXB6,HOXB7,HOXB9,HSPA1A,HSPA8,HSPA9,JUN,KLF12,KLF13,LIMS1,MCRS1,MEF2C,MIR193A,MIR203A,MIR30D,MIR31,NAT1,NEK6,NFAT5,NFATC3,NFE2L2,NFKB1,NOL3,NOS1,NR…	216,51433,367,467,54971,8553,90427,22900,905,1000,728642,984,23552,1025,1026,55743,4435,8738,10488,90993,1543,1544,1545,1548,1549,1555,1557,1558,1576,1577,1551,1613,2052,2326,1112,2597,2938,2939,2940,23462,3216,3217,3219,3303,3312,3313,3725,11278,51621,3987,10445,4208,406968,406986,407033,407035,9,10783,10725,4775,4780,4790,8996,4842,4899,57060,51230,5325,5468,10419,5894,6615,54345,6668,9238,7005…	91	AFF4,ANAPC11,ATF3,BDNF,BTG1,CARD10,CDC25A,CDC26,CDH1,CDK3,CDKN1A,CENPF,CGRRF1,CIDEB,CNOT2,CXCL8,CYP2E1,CYP4A11,EAF2,EMP3,HBP1,HCFC1,ID2,IL18,IRF7,LGALS1,MAD2L1,MBD1,MIR30D,MLLT6,MTCP1,NEDD9,NIN,NPAS2,NTRK1,NTRK2,PAX6,PBX1,PCGF2,PML,RBAK,RBBP6,REST,RFXANK,RUNX1T1,SCAND2P,SH3BP4,SMAD4,SON,STIM1,TAF2,TBL2,TIA1,TM2D1,TNFSF10,TNFSF12	2.71255e+234	56	1.78517e+71	9	Noncancer	No Classification	1
11099-02-08		Wiesinger et al. (2021)		colorant,filler,processing aid	3	ABS,EPS,HDPE,HIPS,LDPE,PA,PC,PET,PP,PS,PUR,PVC,bioplastics,thermoplastics	14	25014-31-7,25038-59-9,25087-34-7,68648-82-8,9002-88-4,9003-07-0,9003-53-6,9003-55-8,9003-56-9,9009-54-5		0		0			0			0		0
0111-02-04	squalene	Rani et al. (2015)		substituted hydrocarbon	1	PE,PET,PP,acrylics,styrenics	5	25038-59-9,9003-07-0	bowls,colored fishing floats,fishing ropes,green packing string,plastic bags,snack packs,soda bottle caps,soda bottle wrappers,soda bottles,straw,water bottle caps,water bottles	12	KAPOSI SARCOMA-ASSOCIATED HERPESVIRUS INFECTION_K|CELLULAR RESPONSES TO EXTERNAL STIMULI_R|HIF-1 SIGNALING PATHWAY_K|ADIPOGENESIS_W|RHEUMATOID ARTHRITIS_K|TYPE 2 PAPILLARY RENAL CELL CARCINOMA_WC|CYTOKINE SIGNALING IN IMMUNE SYSTEM_R|ANGIOGENESIS_P|LNCRNA-MEDIATED MECHANISMS OF THERAPEUTIC RESISTANCE_WC|CELLULAR RESPONSE TO HYPOXIA_R|ANGIOGENESIS_WC|OXYGEN-DEPENDENT PROLINE HYDROXYLATION OF HYPOX…	42	PON1	5444	1	EPAS1,HIF1A,TNF,VEGFA	2034309171247420	4	3321989114500290	2			1
0111-03-05		Groh et al. (2019)		anti-fogging agent,antistatic agent,dispersing agent,lubricant,process regulator	5		0		lubricants	1		0			0			0		0
111-15-9		Wiesinger et al. (2021)		lubricant	1		0			0		0			0			0		0
111-20-6		Groh et al. (2019),Lithner et al. (2011)		adhesive,co-monomer,lubricant,monomer,plasticizer,process regulator,solvent	7	PA 6.10	1	9008-66-6	adhesive,food contact,food-contact products	3		0			0			0		0
111-30-8	glutaral	Wiesinger et al. (2021),Groh et al. (2019)		adhesive,anti-foaming agent,antimicrobial,blowing agent,catalyst,colorant,crosslinker,filler,intermediate,lubricant,process regulator,processing aid	12	PUR	1	9009-54-5	adhesive,food contact,food-contact products,manufacturing plastics,manufacturing rubber	5	PROGRAMMED CELL DEATH_R|TNF ALPHA SIGNALING PATHWAY_W|IMMUNE SYSTEM_R|IL-3 SIGNALING PATHWAY_W|PERTUSSIS_K|LNCRNA-MEDIATED MECHANISMS OF THERAPEUTIC RESISTANCE_WC|MITOPHAGY_K|INTRINSIC PATHWAY FOR APOPTOSIS_R|TP53 REGULATES TRANSCRIPTION OF SEVERAL ADDITIONAL CELL DEATH GENES WHOSE SPECIFIC ROLES IN P53-DEPENDENT APOPTOSIS REMAIN UNCERTAIN_R|NF-KB ACTIVATION THROUGH FADD/RIP-1 PATHWAY MEDIATED BY…	175	ATF4,CCL4,CD86,CXCL8,IL1R2,PMAIP1,TNF	4.68635e+25	7	CASP8,TP53	8417157	2	2.82365e+23	3			3
111-40-0	diethylenetriamine	Wiesinger et al. (2021),Groh et al. (2019),Lithner et al. (2011)		adhesive,antistatic agent,biocide,catalyst,colorant,crosslinker,curing agent,filler,flame retardant,hardener,light stabilizer,lubricant,monomer,processing aid,solvent	15	epoxy resins	1		adhesive,drinking water contact,food contact,food-contact products,manufacturing container metals	5		0	ATF3	467	1			0	27965148	1
111-41-1		Wiesinger et al. (2021),Groh et al. (2019)		additive,adhesive,catalyst,colorant,filler,heat stabilizer,light stabilizer,lubricant,plasticizer,process regulator,processing aid,surface treatment finishing agent	12	PVC	1	68648-82-8	adhesive,food contact,food-contact products,manufacturing plastics,manufacturing rubber	5		0			0			0		0
111-42-2	diethanolamine	Wiesinger et al. (2021),Groh et al. (2019)	2B	accelerator,adhesive,catalyst,colorant,filler,hardener,lubricant,monomer,process regulator,processing aid,solvent,stabilizer,surfactant	13	PUR,rubbers	2	9009-54-5	adhesive,food contact,food contact plastics containing silicones,food-contact products	4	SPINAL CORD INJURY_W|CORTICOTROPIN-RELEASING HORMONE SIGNALING PATHWAY_W|PHOTODYNAMIC THERAPY-INDUCED NF-KB SURVIVAL SIGNALING_WC|ALLOGRAFT REJECTION_W|CHAGAS DISEASE (AMERICAN TRYPANOSOMIASIS)_K|GASTRIN SIGNALING PATHWAY_W	6	CXCL8,RRM2B	357650484	2	IL2	3558	1	2959431521704720	2			1
111-46-6		Wiesinger et al. (2021),Groh et al. (2019),Lithner et al. (2011)		additive,adhesive,catalyst,co-monomer,colorant,filler,flame retardant,hardener,lubricant,monomer,odor agent,plasticizer,process regulator,processing aid,softener,solvent,stabilizer,surface treatment finishing agent,thickener,viscosity adjustor	20	PET,PMMA,UP	3	25038-59-9,9011-14-7	adhesive,drinking water contact,food contact,food-contact products	4		0			0			0		0
111-65-9		Wiesinger et al. (2021)		colorant,intermediate,processing aid	3		0			0		0			0			0		0
111-66-0		Wiesinger et al. (2021),Lithner et al. (2011)		co-monomer,colorant,intermediate	3	LLDPE	1	25087-34-7		0		0			0			0		0
111-76-2		Wiesinger et al. (2021),Groh et al. (2019)	3	activator,adhesive,anti-foaming agent,catalyst,colorant,dispersing agent,filler,flame retardant,hardener,intermediate,lubricant,paint filler,plasticizer,process regulator,sealing compound,softener,solvent,stabilizer,surface treatment agent,viscosity adjustor	20		0		adhesive,food contact,food contact plastics containing silicones,food-contact products,manufacturing container metals,manufacturing containers,toxic hazardous fragrances	7		0			0			0		0	Noncancer	No Classification
111-77-3		Wiesinger et al. (2021)			0	thermoplastics	1			0		0			0			0		0
111-78-4		Wiesinger et al. (2021)		biocide,colorant,light stabilizer,lubricant,processing aid	5		0			0		0			0			0		0
111-82-0		Wiesinger et al. (2021)		catalyst,crosslinker,initiator,processing aid	4	LDPE,PS	2	25087-34-7,9003-53-6		0		0			0			0		0
111-84-2	nonane	Wiesinger et al. (2021)		blowing agent,lubricant,processing aid	3	PVC	1	68648-82-8		0		0	IL6,PGR	35695241	2			0	1600915919720130	2
111-85-3		Wiesinger et al. (2021)		biocide,colorant,filler,intermediate,lubricant,odor agent,processing aid	7		0			0		0			0			0		0
111-86-4		Wiesinger et al. (2021)			0		0			0		0			0			0		0
111-87-5	1-octanol	Groh et al. (2019)		adhesive,lubricant,monomer,plasticizer,process regulator,solvent	6		0		adhesive,food contact,food-contact products	3		0	TNF	7124	1			0	29953848	1
111-88-6		Wiesinger et al. (2021)			0	PVC	1	68648-82-8		0		0			0			0		0
111-90-0		Wiesinger et al. (2021),Groh et al. (2019)		adhesive,antioxidant,catalyst,colorant,filler,initiator,lubricant,process regulator,processing aid,softener,solvent	11	ABS,PS,PVC,rubbers	4	68648-82-8,9003-53-6,9003-56-9	adhesive,food contact,food contact plastics containing silicones,food-contact products,manufacturing plastics,manufacturing rubber	6		0			0			0		0
111-92-2		Lithner et al. (2011)		catalyst	1	PPE	1	9041-80-9		0		0			0			0		0
111-96-6		Wiesinger et al. (2021)		colorant,flame retardant,intermediate,processing aid	4		0			0		0			0			0		0
11100-14-4		Wiesinger et al. (2021)			0	thermoplastics	1			0		0			0			0		0
11103-86-9		Wiesinger et al. (2021),Stenmarck et al. (2017)		corrosion inhibitor,filler,plasticizer,processing aid	4	PES,PUR,acrylics,alkyd resins,epoxies	5	25667-42-9,63148-69-6,9009-54-5		0		0			0			0		0
11104-28-2		Wiesinger et al. (2021)			0		0			0		0			0			0		0
11104-61-3	cobalt oxide	Wiesinger et al. (2021)		biocide,colorant	2		0			0	PROGRAMMED CELL DEATH_R|TRANSLATION INHIBITORS IN CHRONICALLY ACTIVATED PDGFRA CELLS_W|CIRCADIAN CLOCK_R|TNF ALPHA SIGNALING PATHWAY_W|IL-10 ANTI-INFLAMMATORY SIGNALING PATHWAY_W|T-CELL RECEPTOR AND CO-STIMULATORY SIGNALING_W|CENTRAL CARBON METABOLISM IN CANCER_K|IMMUNE SYSTEM_R|PERTUSSIS_K|IL-3 SIGNALING PATHWAY_W|INTERLEUKIN-11 SIGNALING PATHWAY_W|TRANSFERRIN ENDOCYTOSIS AND RECYCLING_R|INTRINS…	206	ACKR2,ANGPTL4,APLN,AZU1,BHLHE40,BMAL2,BNIP3,BNIP3L,CASP3,CASP8,CCL28,EDN2,ERCC4,FPGS,GNL3L,GPI,HFE,HK2,HMOX1,HOOK3,ICAM1,ITGB2,KDM3A,MIF,NDRG1,NFIL3,PAG1,PDK1,PPP1R3C,PRKAR2A,RIMKLA,SELE,SLC2A1,TFRC,TNF,VCAM1,VLDLR,ZNF160,ZNF721	1.23851e+163	39	AKT1,APOBEC3F,BCL2,CEBPA,HLA-DRB3,IL10,LTB,SECTM1,STAT5A,TIRAP,TLR6,TOLLIP	2.072e+51	12	2.56397e+31	4			1
11113-50-1	boric acid	Stenmarck et al. (2017)		flame retardant	1	PS,PVC,synthetic rubbers	3	64706-29-2,68648-82-8,9003-53-6		0	PHOTODYNAMIC THERAPY-INDUCED UNFOLDED PROTEIN RESPONSE_W|CALNEXIN/CALRETICULIN CYCLE_R|MYOMETRIAL RELAXATION AND CONTRACTION PATHWAYS_W|TNF ALPHA SIGNALING PATHWAY_W|PROTEIN PROCESSING IN ENDOPLASMIC RETICULUM_K|PERTUSSIS_K|IMMUNE SYSTEM_R|THYROID HORMONE SYNTHESIS_K|SELENIUM MICRONUTRIENT NETWORK_W|INTERLEUKIN-1 INDUCED ACTIVATION OF NF-KAPPA-B_W|TNF SIGNALING PATHWAY_K|NON-ALCOHOLIC FATTY LIVER…	187	ATF4,CALR,CASP3,CSF2,CSF3,EDEM1,FGF7,GCLC,HERPUD1,HMOX1,HSPA5,LAMA5,NFKB1,NQO1,PPP1R15A,SLC4A2,SLC4A3,TGFB1,TNF,XBP1	4.68812e+77	20	ACTA2,CASP3,DDIT3,MYOD1,SYVN1,TNF	5.98362e+21	6	2.7587e+70	9			3
1112-39-6		Wiesinger et al. (2021)		biocide,colorant,filler,intermediate,lubricant,odor agent,processing aid	7		0			0		0			0			0		0
11120-22-2		Wiesinger et al. (2021)		colorant,crosslinker,filler,intermediate,monomer,processing aid	6	HDPE,LDPE,PET,PP,rubbers,thermoplastics	6	25038-59-9,25087-34-7,9002-88-4,9003-07-0		0		0			0			0		0
11128-29-3		Wiesinger et al. (2021)		flame retardant	1		0			0		0			0			0		0
11129-60-5		Lithner et al. (2011)		catalyst	1	PET	1	25038-59-9		0		0			0			0		0
11141-16-5		Wiesinger et al. (2021)		colorant,intermediate,processing aid	3		0			0		0			0			0		0
1118-46-3		Wiesinger et al. (2021),Groh et al. (2019)		heat stabilizer,process regulator,stabilizer	3	PVC	1	68648-82-8	manufacturing plastics	1		0			0			0		0
1119-97-7		Wiesinger et al. (2021)		colorant	1		0			0		0			0			0		0
112-00-5		Wiesinger et al. (2021)		antioxidant,catalyst,light stabilizer,plasticizer,processing aid	5	ABS,HDPE,LDPE,PA,PC,PET,PP,PS,PUR,PVC,bioplastics,rubbers,thermoplastics	13	25014-31-7,25038-59-9,25087-34-7,68648-82-8,9002-88-4,9003-07-0,9003-53-6,9003-56-9,9009-54-5		0		0			0			0		0
0112-02-07		Wiesinger et al. (2021)		colorant,monomer,processing aid,viscosity adjustor	4		0			0		0			0			0		0
0112-03-08		Wiesinger et al. (2021)			0		0			0		0			0			0		0
0112-07-02		Groh et al. (2019)		adhesive,colorant,filler,hardener,lubricant,process regulator,retarding agent,solvent	8		0		adhesive,food contact,food-contact products,manufacturing plastics,manufacturing rubber	5		0			0			0		0
0112-10-7		Groh et al. (2019)			0		0			0		0			0			0		0
0112-11-8		Groh et al. (2019)		lubricant	1	waxes	1		food contact,food-contact products	2		0			0			0		0
112-17-4		Wiesinger et al. (2021)			0	thermoplastics	1			0		0			0			0		0
112-18-5		Wiesinger et al. (2021)		biocide	1		0			0		0			0			0		0
112-24-3	trientine	Wiesinger et al. (2021),Lithner et al. (2011)		curing agent,filler,lubricant,monomer	4	epoxy resins	1			0	INTERLEUKIN-1 FAMILY SIGNALING_R|PROGRAMMED CELL DEATH_R|CELLULAR RESPONSES TO EXTERNAL STIMULI_R|TAK1 ACTIVATES NFKB BY PHOSPHORYLATION AND ACTIVATION OF IKKS COMPLEX_R|IL-10 ANTI-INFLAMMATORY SIGNALING PATHWAY_W|IMMUNE SYSTEM_R|IL-3 SIGNALING PATHWAY_W|SELENIUM MICRONUTRIENT NETWORK_W|LNCRNA-MEDIATED MECHANISMS OF THERAPEUTIC RESISTANCE_WC|INTRINSIC PATHWAY FOR APOPTOSIS_R|TP53 REGULATES TRANSC…	134	AGER,BACE1,BCL2,CXCL8,HMOX1,S100B,SLC31A1,SOD2,TP53	1.77236e+34	9	AGER,APP,BACE1,BCL2,CXCL8,SOD1	1.77351e+21	6	1.45138e+47	6			3
112-30-1		Wiesinger et al. (2021),Groh et al. (2019)		adhesive,biocide,colorant,filler,lubricant,monomer,plasticizer,process regulator,processing aid	9	ABS,PS,PUR,PVC,bioplastics,rubbers,thermoplastics	7	68648-82-8,9003-53-6,9003-56-9,9009-54-5	adhesive,food contact,food-contact products	3		0			0			0		0
112-31-2		Wiesinger et al. (2021),Rani et al. (2015)		fragrance,intermediate	2	PE,PET	2	25038-59-9	plastic bags,soda bottles	2		0			0			0		0
112-34-5		Wiesinger et al. (2021),Groh et al. (2019)		adhesive,anti-foaming agent,catalyst,colorant,dispersing agent,filler,flame retardant,hardener,lubricant,paint filler,sealing compound,softener,solvent,stabilizer,surface treatment agent,surfactant,thickener,viscosity adjustor	18	PP	1	9003-07-0	adhesive,food contact,food contact plastics containing silicones,food-contact products	4		0			0			0		0
112-38-9		Wiesinger et al. (2021)		antioxidant,biocide,heat stabilizer,lubricant	4		0			0		0			0			0		0
112-41-4		Wiesinger et al. (2021)		intermediate,monomer	2	rubbers	1			0		0			0			0		0
112-42-5		Wiesinger et al. (2021)		antistatic agent,processing aid	2	HDPE,LDPE,PP	3	25087-34-7,9002-88-4,9003-07-0		0		0			0			0		0
112-49-2		Wiesinger et al. (2021)		colorant,filler,processing aid	3		0			0		0			0			0		0
112-53-8	dodecanol	Wiesinger et al. (2021),Groh et al. (2019)		antimicrobial,colorant,flame retardant,light stabilizer,lubricant,plasticizer,process regulator,surface treatment finishing agent,surfactant	9		0		food contact,food-contact products	2	ATF4 ACTIVATES GENES_R|PERK REGULATES GENE EXPRESSION_R|UNFOLDED PROTEIN RESPONSE (UPR)_R	3	ATF3,CXCL8,DNAJB4,GCLM	4673576110802730	4			0	27965148	1			2
112-55-0		Wiesinger et al. (2021)		catalyst,colorant,crosslinker,filler,initiator,light stabilizer,lubricant,processing aid	8		0			0		0			0			0		0
112-57-2	tetraethylenepentamine	Wiesinger et al. (2021)			0		0			0	BLADDER CANCER_K|APOPTOTIC EXECUTION PHASE_R|CELLULAR RESPONSES TO EXTERNAL STIMULI_R|HIF-1 SIGNALING PATHWAY_K|GLYCOLYSIS_P|CENTRAL CARBON METABOLISM IN CANCER_K|IMMUNE SYSTEM_R|TYPE 2 PAPILLARY RENAL CELL CARCINOMA_WC|CYTOKINE SIGNALING IN IMMUNE SYSTEM_R|MAMMARY GLAND DEVELOPMENT PATHWAY - PUBERTY (STAGE 2 OF 4)_W|MITOPHAGY_K|MIR-509-3P ALTERATION OF YAP1/ECM AXIS_W|CELLULAR RESPONSE TO HYPOXI…	54	ATOX1,BNIP3,CCS,FN1,GAPDH,HIF1A,PGK1,SLC2A1,SNAI1,TWIST1,VEGFA,VIM	4.75665e+45	12	CDH1,COX17,HIF1AN	9991006355662	3	2.26193e+31	4			1
112-62-9		Groh et al. (2019)		lubricant,solvent	2		0		food contact,food contact plastics containing silicones,food-contact products	3		0			0			0		0
112-69-6		Wiesinger et al. (2021)		antistatic agent,biocide,colorant,flame retardant,light stabilizer,lubricant,processing aid	7	HDPE,LDPE,PA,PP,PVC	5	25014-31-7,25087-34-7,68648-82-8,9002-88-4,9003-07-0		0		0			0			0		0
112-72-1		Wiesinger et al. (2021),Groh et al. (2019)		colorant,lubricant,plasticizer,process regulator,processing aid	5	PUR	1	9009-54-5	food contact,food-contact products	2		0			0			0		0
112-80-1	oleic acid	Groh et al. (2019)		additive,adhesive,anti-foaming agent,anti-friction agent,colorant,filler,hardener,lubricant,monomer,process regulator,sealing compound,softener,surface treatment finishing agent,surfactant	14		0		adhesive,food contact,food-contact products	3	PROGRAMMED CELL DEATH_R|IL-10 ANTI-INFLAMMATORY SIGNALING PATHWAY_W|IL-3 SIGNALING PATHWAY_W|LNCRNA-MEDIATED MECHANISMS OF THERAPEUTIC RESISTANCE_WC|ACTIVATION OF GENE EXPRESSION BY SREBF (SREBP)_R|WHITE FAT CELL DIFFERENTIATION_W|TRANSCRIPTIONAL REGULATION OF WHITE ADIPOCYTE DIFFERENTIATION_R|EGFR TYROSINE KINASE INHIBITOR RESISTANCE_K|CORI CYCLE_W|AMPK SIGNALING PATHWAY_K|TRANSCRIPTIONAL MISREG…	431	ABCG2,ACAA1,ACAA2,ACAD9,ACADM,ACADS,ACADVL,ACAT1,ACAT2,ACOT1,ACOT12,ACOT4,ACOT6,ACOT7,ACOX1,ACSL4,ACSL5,ACTA2,AGPAT2,ALB,ANGPTL4,ANXA2,APOA4,APOA5,APOB,APOC3,ATF6,BAX,CASP3,CASP9,CD36,CDKN1A,CIDEC,COL1A1,CPT1A,CPT2,CXCL8,CYCS,CYP1A1,CYP24A1,CYP26A1,CYP26B1,CYP2A6,CYP2B6,CYP2E1,CYP4A11,DDIT3,DECR1,DGAT2,DHDDS,ECH1,EIF2AK3,ELOVL6,ERN1,FABP1,FABP4,FAS,FASN,FDFT1,FGF21,FIS1,FLOT1,FNTA,FOXA1,GPAM,GPAT…	9429,30,10449,28976,34,35,37,38,39,641371,134526,122970,641372,11332,51,2182,51703,59,10555,213,51129,302,337,116519,338,345,22926,581,836,842,948,1026,63924,1277,1374,1376,3576,54205,1543,1591,1592,56603,1548,1555,1571,1579,1649,1666,84649,79947,1891,9451,79071,2081,2168,2167,355,2194,2222,26291,51024,10211,2339,3169,57678,84803,137964,3033,3030,3032,3091,29923,3156,3162,84263,3569,3630,3716,394…	121	ABCG1,ACAA2,ACACA,ACACB,ACADL,ACADM,ACADS,ACADVL,ACAT1,ACAT2,ACLY,ACOT1,ACOT12,ACOT4,ACOT6,ACOT7,ACOT8,ACOX1,ACOX2,ACSL3,ACSL4,AGPAT1,ALDH1A1,APOB,APOC4,APOE,BCL2,COL1A1,COX10,CPT1A,CPT2,CRP,CYP1A2,CYP2B6,CYP2E1,CYP3A4,CYP4A11,DECR1,DGAT1,DGAT2,DHDDS,DST,E2F1,ECH1,ECHS1,EDN1,EHHADH,ELOVL5,ELOVL6,FABP1,FASN,FDFT1,FDPS,FNTA,FNTB,FTH1,GGPS1,GPAT3,GPAT4,GPX4,HADH,HADHA,HMOX1,IL6,LIPC,LPIN1,LPIN2,LPIN…	9619,10449,31,32,33,34,35,37,38,39,47,641371,134526,122970,641372,11332,10005,51,8309,2181,2182,10554,216,338,346,348,596,1277,1352,1374,1376,1401,1544,1555,1571,1576,1579,1666,8694,84649,79947,667,1869,1891,1892,1906,1962,60481,79071,2168,2194,2222,2224,2339,2342,2495,9453,84803,137964,2879,3033,3030,3162,3569,3990,23175,9663,64900,27349,51102,55669,51085,4313,4547,4780,4846,8431,9971,9970,5105,…	101	3.17309e+207	26			1
112-84-5		Groh et al. (2019),Hahladakis et al. (2018),Rani et al. (2015)		additive,adhesive,anti-blocking agent,anti-tack agent,antistatic agent,blending agent,dispersing agent,food packaging,levelling agent,lubricant,mold release agent,process regulator,release agent,slip agent,softener	15	EVA,LDPE,PA,PE,PET,PO,PP,PVC	8	25014-31-7,25038-59-9,25067-34-9,25087-34-7,26099-71-8,68648-82-8,9003-07-0	adhesive,blue fishing float,candy bags,eel traps,food contact,food packaging,food-contact products,juice packs,lubricants,miscellaneous and multipurpose compounds,plastic bags,soda bottle caps,yellow packing string	13		0			0			0		0
112-90-3		Wiesinger et al. (2021),Groh et al. (2019)		adhesive,antioxidant,catalyst,colorant,crosslinker,filler,hardener,initiator,lubricant,plasticizer,process regulator,processing aid	12	PS	1	9003-53-6	adhesive,manufacturing container metals,manufacturing plastics	3		0			0			0		0
112-91-4		Wiesinger et al. (2021)		colorant,intermediate,lubricant,processing aid	4		0			0		0			0			0		0
112-92-5		Groh et al. (2019)		adhesive,anti-foaming agent,lubricant,plasticizer,process regulator,viscosity adjustor	6		0		adhesive,food contact,food-contact products	3		0			0			0		0
112-95-8		Rani et al. (2015)		hydrocarbon	1	PE,PET,PP,acrylics,styrenics	5	25038-59-9,9003-07-0	blue fishing float,bowls,colored fishing floats,eel traps,fishing ropes,green packing string,juice packs,plastic bags,soda bottle caps,straw,water bottle caps,white packing string	12		0			0			0		0
112-96-9		Wiesinger et al. (2021)			0		0			0		0			0			0		0
1120-02-01		Wiesinger et al. (2021)		antistatic agent,colorant,filler,light stabilizer,lubricant,monomer,processing aid	7	HIPS,PS,rubbers	3	9003-53-6,9003-55-8		0		0			0			0		0
1120-21-4		Wiesinger et al. (2021)		odor agent	1		0			0		0			0			0		0
1120-24-7		Wiesinger et al. (2021)			0		0			0		0			0			0		0
112926-00-8		Wiesinger et al. (2021)		colorant,lubricant,processing aid	3		0			0		0			0			0		0
112945-52-5		Wiesinger et al. (2021),Groh et al. (2019)		adhesive,anti-blocking agent,anti-foaming agent,anti-tack agent,biocide,catalyst,colorant,filler,flame retardant,hardener,intermediate,light stabilizer,lubricant,odor agent,plasticizer,process regulator,processing aid,sealing compound,slip agent,solvent,viscosity adjustor	21		0		adhesive,fillers,manufacturing container metals,manufacturing containers	4		0			0			0		0
112945-53-6		Groh et al. (2019)		adhesive,filler,hardener,process regulator	4		0		adhesive,manufacturing plastics,manufacturing rubber	3		0			0			0		0
0115-07-01	propylene	Groh et al. (2019),Lithner et al. (2011)	3	chain transfer agent,filler,lubricant,monomer,process regulator	5	LDPE,PP	2	25087-34-7,9003-07-0	food contact,food-contact products	2		0			0	FN1	2335	1	33064461	1
0115-10-6		Wiesinger et al. (2021)		colorant,intermediate,plasticizer,processing aid,solvent	5	bioplastics	1			0		0			0			0		0
0115-11-7		Wiesinger et al. (2021),Lithner et al. (2011)		blowing agent,catalyst,chain transfer agent,colorant,crosslinker,filler,intermediate,monomer,processing aid	9	LDPE,PUR	2	25087-34-7,9009-54-5		0		0			0			0		0
115-25-3		Lithner et al. (2011)		byproduct	1	PTFE	1			0		0			0			0		0
115-27-5		Wiesinger et al. (2021)		antioxidant,biocide,catalyst,colorant,crosslinker,filler,initiator,intermediate,light stabilizer,lubricant,odor agent,plasticizer,processing aid	13	bioplastics	1			0		0			0			0		0
115-28-6	chlorendic acid	Wiesinger et al. (2021)	2B	plasticizer	1		0			0	CYTOKINE-CYTOKINE RECEPTOR INTERACTION_K|RHEUMATOID ARTHRITIS_K|PERTUSSIS_K|TNFR1-INDUCED PROAPOPTOTIC SIGNALING_R|ALLOGRAFT REJECTION_W|AGE-RAGE SIGNALING PATHWAY IN DIABETIC COMPLICATIONS_K|NON-ALCOHOLIC FATTY LIVER DISEASE (NAFLD)_K|REGULATION OF TOLL-LIKE RECEPTOR SIGNALING PATHWAY_W|VITAMIN B5 (PANTOTHENATE) METABOLISM_R|TRANSCRIPTION FACTOR REGULATION IN ADIPOGENESIS_W|MAMMARY GLAND DEVELOP…	47	CXCL8,ENPP2,TNF	357651687124	3			0	22952646	1			2
115-86-6	triphenyl phosphate	Akoueson et al. (2021),Wiesinger et al. (2021),Stenmarck et al. (2017),Wensing et al. (2006),Rani et al. (2015),Groh et al. (2019),Sanchez (2021)		adhesive,antioxidant,breakdown product,flame retardant,initiator,intermediate,lubricant,monomer,non-intentionally added substance,plasticizer,processing aid,raw material,smoke suppressant,softener,solvent,stabilizer	16	CA,PC-ABS,PE,PET,PPE-HIPS,cellulosics,elastomers,synthetic rubbers	8	25038-59-9,64706-29-2,9004-35-7	adhesive,coatings,floor finishes,food contact,food contact plastics containing silicones,food-contact products,juice packs,raw materials	8	FATTY ACID BETA OXIDATION_WC|CLASSICAL PATHWAY OF STEROIDOGENESIS, INCLUDING DISEASES_W|STEROL REGULATORY ELEMENT-BINDING PROTEINS (SREBP) SIGNALLING_W|CIRCADIAN CLOCK_R|ANGIOPOIETIN LIKE PROTEIN 8 REGULATORY PATHWAY_W|PPAR ALPHA PATHWAY_W|SIGNALING BY RETINOIC ACID_R|STATIN PATHWAY_W|ACTIVATION OF ANTERIOR HOX GENES IN HINDBRAIN DEVELOPMENT DURING EARLY EMBRYOGENESIS_R|ACTIVATION OF GENE EXPRESS…	89	ABCG1,ADIPOQ,CDHR1,CEBPA,CGB3,CIDEC,CPT2,CYP11A1,CYP17A1,DGAT2,FABP4,FABP5,FASN,FNDC5,GPBAR1,HMGCR,HSD17B13,HSD3B1,INS,ITIH1,ITIH5,LDLR,LPL,MUC1,PCK1,PLIN1,PPARG,PPP1R1A,RARA,RARB,RARG,SLCO4C1,SREBF1,SREBF2,TP53	9.61994e+151	35	AMZ1,BPIFB4,CNN1,CORIN,CPT1A,FBXL22,GPR78,KRT18,MYH11,NSG1,PAPPA,PPARA,PPARG,RGS5,SULT2A1	1.55185e+68	15	2.50624e+79	10			1
115-96-8	tris(chloroethyl)phosphate	Hermabessiere et al. (2017),Hahladakis et al. (2018),Akoueson et al. (2021),Campanale et al. (2020),Wiesinger et al. (2021),Stenmarck et al. (2017),Wensing et al. (2006),Groh et al. (2019)	3	additive,adhesive,antioxidant,flame retardant,intermediate,light stabilizer,lubricant,plasticizer,smoke suppressant,viscosity adjustor	10	ABS,CA,EC,HDPE,LDPE,PA,PC,PES,PET,PMMA,PP,PS,PUR,PVA,PVC,UP,acrylics,bioplastics,cellulose plastics,cellulosics,epoxies,phenolics,polyester,rubbers,thermoplastics,thermosets,vinyls	27	24969-10-6,25014-31-7,25038-59-9,25087-34-7,25667-42-9,68648-82-8,9002-88-4,9003-07-0,9003-20-7,9003-53-6,9003-56-9,9004-35-7,9009-54-5,9011-14-7	adhesive,food contact,food-contact products,manufacturing plastics,manufacturing rubber	5	WNT SIGNALING PATHWAY (NETPATH)_WC|B CELL RECEPTOR SIGNALING PATHWAY_W|TRANSLATION INHIBITORS IN CHRONICALLY ACTIVATED PDGFRA CELLS_W|REGULATION OF TP53 ACTIVITY THROUGH ACETYLATION_R|CAMP SIGNALING PATHWAY_K|LNCRNA-MEDIATED MECHANISMS OF THERAPEUTIC RESISTANCE_WC|RIP-MEDIATED NFKB ACTIVATION VIA ZBP1_R|MITOCHONDRIAL BIOGENESIS_R|SUMO E3 LIGASES SUMOYLATE TARGET PROTEINS_R|TRANSCRIPTIONAL REGULAT…	359	C5AR1,CDKN1A,CGB3,CYP11A1,CYP11B2,CYP17A1,CYP19A1,EBI3,HSD17B13,HSD3B2,P2RX7,RB1,SIRT1	7.28103e+54	13	AKT1,C7,CGB3,CPT1A,CYP11A1,FOXO3,HPX,HSD3B1,IL6R,MTOR,PPARA,PPARG,RELA,SIRT3,SOD2,SULT1E1,SULT2A1,TP53	2.0773e+70	18	2.91433e+55	7			1
116-14-3		Wiesinger et al. (2021),Lithner et al. (2011)	2A	crosslinker,filler,monomer,processing aid	4	PTFE	1			0		0			0			0		0
116-15-4		Wiesinger et al. (2021),Groh et al. (2019),Lithner et al. (2011)		biocide,byproduct,colorant,filler,intermediate,lubricant,monomer,odor agent,processing aid	9	FEP,PTFE	2	25067-11-2	drinking water contact,food contact,food-contact products,manufacturing plastics	4		0			0			0		0
1163-19-5	decabromobiphenyl ether	Wiesinger et al. (2021),Stenmarck et al. (2017),Akoueson et al. (2021),Wagner et al. (2020)	3	colorant,flame retardant,intermediate,processing aid	4	ABS,EPS,HIPS,PA,PAS,PBT,PE,PES,PO,PP,PUR,epoxies	12	25014-31-7,25038-59-9,25667-42-9,26062-94-2,26099-71-8,79293���56���4,9003-07-0,9003-53-6,9003-55-8,9003-56-9,9009-54-5	WEEE,cable insulation,car fittings,car seats,casing for electronics,computer casing,electronics,furniture,household appliances,insulation,packaging,personal computers,scanners,toys,tv,tv casing,upholstery,upholstery for elv	18	EPHRIN SIGNALING_R|PROGRAMMED CELL DEATH_R|VIF-MEDIATED DEGRADATION OF APOBEC3G_R|PANTOTHENATE AND COA BIOSYNTHESIS_K|TRANSLATION INHIBITORS IN CHRONICALLY ACTIVATED PDGFRA CELLS_W|REGULATION OF TP53 ACTIVITY THROUGH ACETYLATION_R|SWITCHING OF ORIGINS TO A POST-REPLICATIVE STATE_R|NONSENSE MEDIATED DECAY (NMD) INDEPENDENT OF THE EXON JUNCTION COMPLEX (EJC)_R|IL-3 SIGNALING PATHWAY_W|INTEGRIN SIGN…	661	ABHD14A-ACY1,ACO2,ACP1,ACSS1,ADPRH,ADSS2,AFP,AHR,AKAP13,ALDH1A1,AMBP,AP1S1,APOA1,APOB,ARFGEF1,ARHGAP26,ARHGEF2,ARNT,ARPC5L,ATG7,ATL2,ATP2B4,ATP6V1C1,BAG3,BAX,BCAM,BPGM,C4BPA,C8A,C9ORF64,CAD,CALR,CASP3,CBLN1,CD109,CDYL,CERCAM,CHRNA3,CHRNB4,CKMT1B,CNDP2,CNOT11,CNRIP1,CNTN2,COG5,COG7,COL15A1,COL2A1,COL5A1,CPB2,CROT,CRYBG2,CSPG4,CTPS1,CUL1,CUL4A,CUL4B,CXCL8,CYP1A1,CYP1A2,CYP3A4,DCHS1,DCN,DCTN4,DDX18,…	100526760,50,52,84532,141,159,174,196,11214,216,259,1174,335,338,10565,23092,9181,405,81873,10533,64225,493,528,9531,581,4059,669,722,731,84267,790,811,836,869,135228,9425,51148,1136,1143,1159,55748,55571,25927,6900,10466,91949,1306,1280,1289,1361,54677,55057,1464,1503,8454,8451,8450,3576,1543,1544,1576,8642,1634,51164,8886,9188,8653,7913,1725,1730,1733,1734,57609,1736,1737,1739,1743,1749,1793,13…	385	AAK1,AAR2,ABAT,ABCE1,ACO1,ACTBL2,ACTR10,ADAM10,ADAP2,ADAR,ADH5,ADRM1,ADSS1,AFDN,AGO3,AHCYL1,AHCYL2,ALDOA,ALDOC,ALMS1,ANK1,ANXA11,AP1G2,APAF1,APPL1,ARAP1,ARF6,ARFGEF2,ARFIP1,ARHGAP5,ARHGDIA,ARHGEF6,ARHGEF7,ARID1A,ARL8A,ARPC5,ARRB1,ASAP1,ASCC3,ASH2L,ATG3,ATP2B1,ATP5F1A,ATXN10,BARHL1,BAZ1B,BCAP31,BCAT2,BCL2,BCL9L,BCOR,BHMT,BIRC5,BOP1,BRAT1,BTAF1,BTK,BZW1,C1QTNF3,C6ORF47,C8G,CAP2,CAPZA2,CARNS1,CASP1,…	22848,25980,18,6059,48,345651,55860,102,55803,103,128,11047,122622,4301,192669,10768,23382,226,230,7840,286,311,8906,317,26060,116985,382,10564,27236,394,396,9459,8874,8289,127829,10092,408,50807,10973,9070,64422,490,498,25814,56751,9031,10134,587,596,283149,54880,635,332,23246,221927,9044,695,9689,114899,57827,733,10486,830,57571,834,57828,8436,80125,1012,80279,1025,1103,1107,23332,9076,1193,902…	686	2.85977e+95	12	Cancer	Suggestive Evidence of Carcinogenic Potential	1
0117-08-08		Wiesinger et al. (2021),Groh et al. (2019),Hahladakis et al. (2018)		catalyst,colorant,crosslinker,filler,flame retardant,intermediate,light stabilizer,lubricant,plasticizer,processing aid	10	HDPE,LDPE,PA,PET,PUR,PVC,rubbers	7	25014-31-7,25038-59-9,25087-34-7,68648-82-8,9002-88-4,9009-54-5	food contact,food-contact products	2		0			0			0		0
117-81-7	diethylhexyl phthalate	Hermabessiere et al. (2017),Akoueson et al. (2021),Campanale et al. (2020),Hahladakis et al. (2018),Lithner et al. (2011),Bang et al. (2012),Teuten et al. (2009),Wiesinger et al. (2021),Stenmarck et al. (2017),Wagner et al. (2020),Benjamin et al. (2017),Wensing et al. (2006),Rani et al. (2015),Ong et al. (2020),Groh et al. (2019),Sanchez (2021)	2B	additive,adhesive,antioxidant,colorant,filler,flame retardant,hardener,heat stabilizer,light stabilizer,plasticizer,polymeric coating,process regulator,sealing compound,softener,solvent,stabilizer	16	ABS,CP,CPE,CR,CSM,EC resins,EPS,HDPE,HIPS,LDPE,NBR,PA,PC,PE,PES,PET,PMMA,PO,PP,PS,PUR,PVAC,PVC,TPE,acrylics,bioplastics,cellulose plastics,cellulosics,modified PS,rubbers,styrenics,thermoplastic PS,thermoplastics	33	25014-31-7,25038-59-9,25087-34-7,25667-42-9,26099-71-8,308068-83-9,308079-71-2,63231-66-3,68037-39-8,68648-82-8,9002-88-4,9003-07-0,9003-20-7,9003-53-6,9003-55-8,9003-56-9,9004-39-1,9004-57-3,9009-54-5,9010-98-4,9011-14-7	adhesive,air tubes,automotives,balls,bathroom products,blood storage bags,blue fishing float,cable flooring,cable wearer,cables,car seats,colorless fishing floats,construction materials,cracker box covers,defoaming agents,dialysis bags,dialysis equipment,downpipes,drinking water contact,eel traps,electrical wire,enclosures for food containers,ethylcellulose resins,firecrackers,fishing ropes,floor…	70	REGULATION OF COMMISSURAL AXON PATHFINDING BY SLIT AND ROBO_R|WNT SIGNALING PATHWAY (NETPATH)_WC|CADHERIN SIGNALING PATHWAY_P|B CELL RECEPTOR SIGNALING PATHWAY_W|PROGRAMMED CELL DEATH_R|TRANSLATION INHIBITORS IN CHRONICALLY ACTIVATED PDGFRA CELLS_W|MYOMETRIAL RELAXATION AND CONTRACTION PATHWAYS_W|NEURONAL SYSTEM_R|CAMP SIGNALING PATHWAY_K|IL-3 SIGNALING PATHWAY_W|INTEGRIN SIGNALLING PATHWAY_P|CON…	682	AASS,ABCB1,ABLIM3,ABTB2,ACAA1,ACADM,ACADVL,ACBD7,ACKR2,ACSL1,ACTA1,ACTA2,ACTBL2,ACTG2,ACTN1,ACTR3,ADAM19,ADAMTS1,ADGRG1,ADGRG6,ADGRL4,ADIPOQ,AFAP1,AFAP1L1,AFAP1L2,AHNAK,AHNAK2,AIM1L,AK4,AKAP5,AKR1B10,AKR1C1,AKR1C2,AKR1E2,AKT1,ALDH1A1,ALDOA,ALOX5AP,ALPK2,ALPL,AMER2,AMOT,AMOTL1,ANKRD1,ANKS1A,ANO4,ANXA1,ANXA2,ANXA3,ANXA4,ANXA5,AP1M2,AQP1,ARAP2,ARHGAP1,ARHGAP18,ARHGAP29,ARHGAP31,ARHGDIA,ARHGDIB,ARHGE…	10157,5243,22885,25841,30,34,37,414149,1238,2180,58,59,345651,72,87,10096,8728,9510,9289,57211,64123,9370,60312,134265,84632,79026,113146,419544,205,9495,57016,1645,1646,83592,207,216,226,241,115701,249,219287,154796,154810,27063,23294,121601,301,302,306,307,308,10053,358,116984,392,93663,9411,57514,396,397,7984,10095,22901,472,479,480,6310,6790,558,2683,9531,25805,581,53335,57673,8553,406,649,64…	882	A2M,AASS,AATK,ABCB11,ABCC6,ABCC8,ABI2,ABTB3,ACAA1,ACACB,ACCS,ACKR1,ACSL1,ACSS2,ACTR1B,ADAM11,ADAM22,ADAM23,ADAMTS4,ADCYAP1R1,ADGRD1,ADRA2B,ADRB3,ADSS1,AEBP1,AFAP1L2,AFF2,AGMO,AGPAT4,AGT,AHI1,AHNAK,AK5,AKAP6,AKT1S1,ALDH1A1,AMDHD1,AMHR2,AMPH,ANGPT4,ANGPTL1,ANKRD36,ANP32D,ANXA4,ANXA8L1,AOX1,AP1M1,APBA2,APBB2,APCDD1L,APOL6,AQP1,AQP4,AR,ARC,ARHGAP1,ARHGAP24,ARHGAP45,ARHGAP6,ARHGEF25,ARHGEF4,ARHGEF6,AR…	2,10157,9625,8647,368,6833,10152,121551,30,32,84680,2532,2180,55902,10120,4185,53616,8745,9507,117,283383,151,155,122622,165,84632,2334,392636,56895,183,54806,79026,26289,9472,84335,216,144193,269,273,51378,9068,375248,23519,307,728113,316,8907,321,323,164284,80830,358,361,367,23237,392,83478,23526,395,115557,50649,9459,400,403,55207,221481,410,170302,41,434,151516,460,85300,89849,477,482,487,450…	1110	2.21557e+303	38	Cancer	Probable Carcinogen	1
117-82-8		Hahladakis et al. (2018),Wiesinger et al. (2021),Stenmarck et al. (2017),Groh et al. (2019),Sanchez (2021)		adhesive,filler,hardener,intermediate,monomer,plasticizer,process regulator	7	CN,PVA,PVC,PVDC,acetylcellulose,cellulose plastics	6	68648-82-8,9003-20-7,9004-35-7,9004-70-0	adhesive	1		0			0			0		0
117-84-0	di-n-octyl phthalate	Hermabessiere et al. (2017),Akoueson et al. (2021),Campanale et al. (2020),Lithner et al. (2011),Groh et al. (2019),Sanchez (2021)		adhesive,filler,hardener,plasticizer,softener	5	PE,PVC	2	25038-59-9,68648-82-8	adhesive,adhesives,blood storage bags,carpet back coating,cosmetics,drinking water contact,floor tiles,food contact,food contact plastics containing silicones,food-contact products,manufacturing plastics,manufacturing rubber,medical tubing,pesticides	14		0	SLC5A5	6528	1			0	16257484	1
1174921-79-9		Wiesinger et al. (2021)		catalyst	1	ABS,EPS,HDPE,HIPS,LDPE,PA,PC,PET,PP,PS,PUR,PVC,bioplastics,thermoplastics	14	25014-31-7,25038-59-9,25087-34-7,68648-82-8,9002-88-4,9003-07-0,9003-53-6,9003-55-8,9003-56-9,9009-54-5		0		0			0			0		0
117527-94-3		Wiesinger et al. (2021)		crosslinker,intermediate,monomer	3	PET	1	25038-59-9		0		0			0			0		0
118-52-5		Wiesinger et al. (2021)		odor agent	1		0			0		0			0			0		0
118-69-4		Wiesinger et al. (2021)		biocide,colorant	2		0			0		0			0			0		0
118-74-1	hexachlorobenzene	Wiesinger et al. (2021)	2B		0		0			0	IL-10 ANTI-INFLAMMATORY SIGNALING PATHWAY_W|CONSTITUTIVE SIGNALING BY ABERRANT PI3K IN CANCER_R|SIGNALING BY LIGAND-RESPONSIVE EGFR VARIANTS IN CANCER_R|SUMO E3 LIGASES SUMOYLATE TARGET PROTEINS_R|TRANSCRIPTIONAL REGULATION OF WHITE ADIPOCYTE DIFFERENTIATION_R|EGFR TYROSINE KINASE INHIBITOR RESISTANCE_K|CORI CYCLE_W|AMPK SIGNALING PATHWAY_K|TRANSCRIPTIONAL MISREGULATION IN CANCER_K|TYPE II DIABET…	352	AHR,CCND1,COMT,CYP11A1,CYP19A1,CYP1A1,EGFR,ESR1,ESR2,H2AX,HSD3B1,IGF1,IGF1R,INSR,KDR,MMP2,MMP9,PCNA,PTGS2,TGFB1,VEGFA	1.96595e+81	21	AHR,ESR1,IFNG,IL10,IL5,PGR,SERPINA7,SLC2A4	1.9621e+30	8	2.62195e+127	16	Cancer	Probable Carcinogen	1
118-75-2	chloranil	Wiesinger et al. (2021)		colorant	1		0			0		0	ESM1,FBXO32,FTL,GOSR2,RND3,UBC	1.10821e+25	6			0	24214992	1
118-79-6	2,4,6-tribromophenol	Wiesinger et al. (2021),Sanchez (2021)		antistatic agent,flame retardant,lubricant	3		0			0	EPHRIN SIGNALING_R|B CELL RECEPTOR SIGNALING PATHWAY_W|PROGRAMMED CELL DEATH_R|VIF-MEDIATED DEGRADATION OF APOBEC3G_R|TRANSLATION INHIBITORS IN CHRONICALLY ACTIVATED PDGFRA CELLS_W|PANTOTHENATE AND COA BIOSYNTHESIS_K|REGULATION OF TP53 ACTIVITY THROUGH ACETYLATION_R|SWITCHING OF ORIGINS TO A POST-REPLICATIVE STATE_R|CAMP SIGNALING PATHWAY_K|NONSENSE MEDIATED DECAY (NMD) INDEPENDENT OF THE EXON JU…	811	ACO2,ACSS1,AFP,AGRN,APAF1,APOA1,APOB,AQR,ARFGEF1,ARHGAP26,ARPC1A,ARPC1B,ARPC5L,ARRB1,ATP2B1,ATP2B4,ATP6V1C1,BCAM,BHMT,BIN1,BRCC3,C4BPA,C8A,CAD,CCDC93,CD109,CFB,CFH,CNDP2,COL15A1,COL5A1,COMMD1,COMP,COPS7B,CPB2,CROT,CRYBG2,CSPG4,CTNNA2,CTPS1,CUL4A,CUL4B,CYP11A1,CYP19A1,DCHS1,DCN,DDX3Y,DEK,DIAPH2,DLST,DNAH17,DNAJA1,DOCK1,DPP4,DPY30,DRG2,ECH1,EEA1,EFHD1,EIF5B,ELAVL1,EML1,EML3,ENPP1,EPHX1,ERP29,ERVFRD…	50,84532,174,375790,317,335,338,9716,10565,23092,10552,10095,81873,408,490,493,528,4059,635,274,79184,722,731,790,54520,135228,629,3075,55748,1306,1289,150684,1311,64708,1361,54677,55057,1464,1496,1503,8451,8450,1583,1588,8642,1634,8653,7913,1730,1743,8632,3301,1793,1803,84661,1819,1891,8411,80303,9669,1994,2009,256364,5167,2052,10961,405754,55770,2165,2153,2200,2201,8857,2219,2220,29109,2286,231…	221	AAK1,AAR2,ABAT,ABI1,ACBD3,ACSL4,ACTBL2,ACTR10,ADAP2,ADRM1,ADSS1,ADSS2,AFDN,AGO3,AHCYL1,AHCYL2,AKAP13,ALDOC,ALMS1,ANAPC4,ANK1,AP1G2,AP2S1,APMAP,APPL1,ARAP1,ARCN1,ARFGEF2,ARHGAP4,ARHGAP5,ARHGEF6,ARHGEF7,ARID1A,ARID1B,ARL8A,ARL8B,ASAP1,ASCC3,ASH2L,ATG3,ATG7,ATL2,ATP1A1,ATP5F1A,BAG3,BAZ1B,BCAP31,BCL9L,BCOR,BGN,BOP1,BRAT1,BTAF1,BTK,BZW1,C1QA,C1QC,C1QTNF3,C6ORF47,CAPN2,CAPN7,CAPZA2,CARHSP1,CARMIL1,CARN…	22848,25980,18,10006,64746,2182,345651,55860,55803,11047,122622,159,4301,192669,10768,23382,11214,230,7840,29945,286,8906,1175,57136,26060,116985,372,10564,393,394,9459,8874,8289,57492,127829,55207,50807,10973,9070,64422,10533,64225,476,498,9531,9031,10134,283149,54880,633,23246,221927,9044,695,9689,712,714,114899,57827,824,23473,830,23589,55604,57571,834,837,57828,80125,929,11140,1017,80279,1025…	643	1.74476e+23	3			1
118-82-1		Groh et al. (2019)		antioxidant,lubricant,process regulator,stabilizer	4	PO,TPE,resins,waxes	4	105-57-7,26099-71-8,308079-71-2	adhesives,food contact,food contact plastics containing silicones,food-contact products,petroleum oil	5		0			0			0		0
1184-64-1		Wiesinger et al. (2021)			0	HDPE,LDPE,bioplastics,thermoplastics	4	25087-34-7,9002-88-4		0		0			0			0		0
1185-81-5		Wiesinger et al. (2021)		catalyst,colorant,crosslinker,filler,intermediate,light stabilizer,lubricant,odor agent,processing aid,viscosity adjustor	10		0			0		0			0			0		0
0119-07-03		Groh et al. (2019)			0		0		food contact,food contact plastics containing silicones,food-contact products	3		0			0			0		0
119-36-8	methyl salicylate	Wiesinger et al. (2021)		antioxidant,catalyst,crosslinker,filler,initiator,processing aid	6	rubbers	1			0	CELLULAR RESPONSES TO EXTERNAL STIMULI_R|FOLATE BIOSYNTHESIS_K|PERTUSSIS_K|SELENIUM MICRONUTRIENT NETWORK_W|SYNTHESIS OF BILE ACIDS AND BILE SALTS VIA 24-HYDROXYCHOLESTEROL_R|METABOLIC REPROGRAMMING IN COLON CANCER_WC|IL-17 SIGNALING PATHWAY_K|LTF DANGER SIGNAL RESPONSE PATHWAY_W|LUNG FIBROSIS_W|METABOLISM OF CARBOHYDRATES_R|IRON UPTAKE AND TRANSPORT_R|PORPHYRIN AND CHLOROPHYLL METABOLISM_K|VISUA…	86	AKR1B1,AKR1B10,AKR1C1,AKR1C3,CXCL8,FECH,FTL,G6PD,GCLC,GCLM,GSR,HMOX1,MAFG,ME1,NQO1,PGD,PTGR1,SRXN1,TXNRD1	2.3157e+78	19	NFKB1	4790	1	3.17343e+31	4			2
119-47-1		Wiesinger et al. (2021),Groh et al. (2019),Hahladakis et al. (2018)		additive,adhesive,antioxidant,filler,initiator,lubricant,process regulator,sealing compound,stabilizer,uv stabilizer	10	ABS,EVA,IIR,PE,PO,POM,PP,PS,SBR,natural rubber,rubbers,styrenics,synthetic rubbers	13	25038-59-9,25067-34-9,26099-71-8,308063-43-6,64706-29-2,9002-81-7,9003-07-0,9003-53-6,9003-55-8,9003-56-9,9006-04-6	adhesive,drinking water contact,food contact,food-contact products,retail packaging materials	5		0			0			0		0
119-61-9	benzophenone	Wiesinger et al. (2021),Groh et al. (2019)	2B	activator,additive,adhesive,antioxidant,catalyst,colorant,crosslinker,filler,hardener,intermediate,lubricant,monomer,process regulator,processing aid,solvent,stabilizer	16	ABS,HDPE,LDPE,LLDPE,PA,PET,PP,PS,SAN,TPE,styrenics,thermoplastics,transparent plastics,vinyls	14	25014-31-7,25038-59-9,25087-34-7,308079-71-2,9002-88-4,9003-07-0,9003-53-6,9003-54-7,9003-56-9	adhesive,manufacturing plastics,manufacturing rubber,miscellaneous and multipurpose compounds	4		0	FOS	2353	1			0	24308608	1
119-65-3		Wiesinger et al. (2021)		colorant	1		0			0		0			0			0		0
119-90-4		Wiesinger et al. (2021)	2B	crosslinker,filler,processing aid	3		0			0		0			0			0		0
119-93-7		Wiesinger et al. (2021)	2B	colorant,filler,intermediate,light stabilizer,lubricant,odor agent,processing aid	7		0			0		0			0			0		0
1190-63-2		Groh et al. (2019)		,lubricant	2	waxes	1		food contact,food-contact products,lubricants	3		0			0			0		0
119313-12-1		Wiesinger et al. (2021)		colorant,crosslinker,filler,intermediate,light stabilizer,lubricant,processing aid	7	HDPE,LDPE,PA,PET,PP	5	25014-31-7,25038-59-9,25087-34-7,9002-88-4,9003-07-0		0		0			0			0		0
119345-03-8		Wiesinger et al. (2021)		antioxidant,biocide,colorant,crosslinker,filler,intermediate,lubricant,odor agent,processing aid	9	ABS,HDPE,LDPE,PA,PC,PET,PP,PS,PUR,PVC,rubbers,thermoplastics	12	25014-31-7,25038-59-9,25087-34-7,68648-82-8,9002-88-4,9003-07-0,9003-53-6,9003-56-9,9009-54-5		0		0			0			0		0
119345-04-9		Wiesinger et al. (2021)		colorant,filler,initiator,intermediate,monomer,processing aid	6		0			0		0			0			0		0
119462-56-5		Wiesinger et al. (2021)		biocide,catalyst,colorant,filler,intermediate,lubricant,odor agent,processing aid	8	bioplastics	1			0		0			0			0		0
0120-12-7		Wiesinger et al. (2021)		colorant,intermediate,lubricant,processing aid,solvent	5	bioplastics,rubbers,thermoplastics	3			0		0			0			0		0
120-32-1		Wiesinger et al. (2021)		biocide,catalyst,colorant,filler,heat stabilizer,intermediate,lubricant,plasticizer,processing aid	9	PVC,rubbers	2	68648-82-8		0		0			0			0		0
120-40-1		Groh et al. (2019)		additive,antistatic agent	2	PE,PO,PP	3	25038-59-9,26099-71-8,9003-07-0	food contact,food-contact products	2		0			0			0		0
120-46-7	dibenzoylmethane	Wiesinger et al. (2021)		monomer	1		0			0	SIGNALING BY ERBB4_R|TIE2 SIGNALING_R|RELATIONSHIP BETWEEN INFLAMMATION, COX-2 AND EGFR_W|PROGRAMMED CELL DEATH_R|TNF ALPHA SIGNALING PATHWAY_W|IL-3 SIGNALING PATHWAY_W|SIGNALING BY FGFR4 IN DISEASE_R|INTERLEUKIN-11 SIGNALING PATHWAY_W|SIGNALING BY FGFR3 FUSIONS IN CANCER_R|INTRINSIC PATHWAY FOR APOPTOSIS_R|SIGNALING BY FGFR3_R|OXIDATIVE DAMAGE_W|SIGNALING BY LIGAND-RESPONSIVE EGFR VARIANTS IN CA…	187	ABCG2,BAD,BCL2,HRAS,ODC1,TERT	9.42957e+21	6			0	1.70772e+23	3			3
120-47-8	ethyl-p-hydroxybenzoate	Groh et al. (2019)		additive	1		0		food contact,food-contact products	2		0	NR1I2	8856	1	LEP	3952	1	3147222922956630	2
120-51-4	benzyl benzoate	Wiesinger et al. (2021),Groh et al. (2019)		antimicrobial,cleaning agent,colorant,intermediate,lubricant	5		0		cleaning agents,food contact,food-contact products	3	UNFOLDED PROTEIN RESPONSE (UPR)_R|KAPOSI SARCOMA-ASSOCIATED HERPESVIRUS INFECTION_K|PERK REGULATES GENE EXPRESSION_R|TOLL-LIKE RECEPTOR SIGNALING PATHWAY_W|TRANSCRIPTIONAL MISREGULATION IN CANCER_K|ATF4 ACTIVATES GENES_R|ALLOGRAFT REJECTION_W|CCKR SIGNALING MAP_P|RHEUMATOID ARTHRITIS_K|REGULATION OF TOLL-LIKE RECEPTOR SIGNALING PATHWAY_W|IL-3 SIGNALING PATHWAY_W|INTERLEUKIN-10 SIGNALING_R|TOLL-LI…	13	ATF3,CD86,CXCL8,TFF1	46794235767031	4			0	2.79651e+23	3			2
120-55-8		Groh et al. (2019),Stenmarck et al. (2017)		adhesive,filler,non-intentionally added substance,plasticizer,softener	5	ABS,CAB,CN,CN resins,EC,EC resins,EVA,NBR,PMMA resins,PS,PVAC,PVC,SBR,acrylics,cellulosics,natural rubber,recycled PET	17	24969-10-6,25067-34-9,308068-83-9,68648-82-8,9003-20-7,9003-53-6,9003-55-8,9003-56-9,9004-36-8,9004-57-3,9004-70-0,9006-04-6,9011-14-7	adhesive,food contact,food contact plastics containing silicones,food-contact products	4		0			0			0		0
120-56-9		Stenmarck et al. (2017)		plasticizer	1	PVC	1	68648-82-8		0		0			0			0		0
120-61-6		Wiesinger et al. (2021),Lithner et al. (2011)		biocide,colorant,filler,lubricant,monomer,processing aid	6	PBT,PET	2	25038-59-9,26062-94-2		0		0			0			0		0	Noncancer	No Classification
120-71-8	cresidine	Wiesinger et al. (2021)	2B		0	HDPE,LDPE	2	25087-34-7,9002-88-4		0	GLUTATHIONE METABOLISM_K|NRF2-ARE REGULATION_WC|FERROPTOSIS_K|FERROPTOSIS_W|NUCLEAR RECEPTORS META-PATHWAY_W|GLUTATHIONE SYNTHESIS AND RECYCLING_R|CYSTEINE AND METHIONINE METABOLISM_K|GLUTATHIONE CONJUGATION_R|GLUTATHIONE METABOLISM_W|PHYTOCHEMICAL ACTIVITY ON NRF2 TRANSCRIPTIONAL ACTIVATION_WC|ONE CARBON METABOLISM AND RELATED PATHWAYS_W|PHOTODYNAMIC THERAPY-INDUCED NFE2L2 (NRF2) SURVIVAL SIGNAL…	14	AKR1B10,AKR1C2,ASF1A,FBXO30,GCLC,GCLM,GCNT3	5.70162e+30	7	SLC7A11	23657	1	26198647	1			2
120-78-5		Wiesinger et al. (2021),Groh et al. (2019)		accelerator,adhesive,antioxidant,catalyst,colorant,crosslinker,filler,hardener,initiator,plasticizer,process regulator,processing aid,sealing compound,stabilizer	14	CR,IIR,PET,isoprene	4	25038-59-9,308063-43-6,78-79-5,9010-98-4	adhesive,automotive parts,drinking water contact,food contact,food contact plastics containing silicones,food-contact products,footwear,hoses,roofing	9		0			0			0		0
120-80-9	catechol	Wiesinger et al. (2021)	2B	antioxidant,biocide,catalyst,light stabilizer,processing aid	5	PUR,PVC	2	68648-82-8,9009-54-5		0	IMMUNE SYSTEM_R|PERTUSSIS_K|SELENIUM MICRONUTRIENT NETWORK_W|TNF SIGNALING PATHWAY_K|NON-ALCOHOLIC FATTY LIVER DISEASE (NAFLD)_K|DNA DAMAGE RESPONSE_WC|INFLAMMATION MEDIATED BY CHEMOKINE AND CYTOKINE SIGNALING PATHWAY_P|PI3K/AKT/MTOR - VITD3 SIGNALLING_W|FOLATE METABOLISM_W|NOD-LIKE RECEPTOR SIGNALING PATHWAY_K|AFRICAN TRYPANOSOMIASIS_K|IL-17 SIGNALING PATHWAY_K|CHEMOKINE SIGNALING PATHWAY_K|APOP…	101	ALAS2,CCL11,CCL2,CCL3,CCL4,CCL5,COMT,CXCL8,FAS,FASLG,GATA1,HBB,HMBS,IL10,MYC,NEU3,NFE2,NQO1,TFRC	2.12636e+73	19			0	1.75721e+62	8			3
120-82-1		Wiesinger et al. (2021)			0	bioplastics	1			0		0			0			0		0	Noncancer	No Classification
120-85-4		Lithner et al. (2011)		catalyst	1	PP	1	9003-07-0		0		0			0			0		0
120-95-6		Wiesinger et al. (2021)		colorant,lubricant,processing aid	3		0			0		0			0			0		0
12001-26-2		Wiesinger et al. (2021),Groh et al. (2019)		additive,adhesive,colorant,filler,hardener,lubricant,paint filler,pigment,process regulator,sealing compound,special effect pigment,stabilizer	12		0		adhesive,food contact,food-contact products,manufacturing container metals,metallic pigments,pearlescent pigments,special effect pigments	7		0			0			0		0
12001-85-3		Wiesinger et al. (2021)		biocide,colorant,filler,intermediate,lubricant,odor agent,processing aid	7		0			0		0			0			0		0
12007-89-5		Wiesinger et al. (2021)		odor agent	1		0			0		0			0			0		0
12007-92-0		Wiesinger et al. (2021)		colorant,processing aid	2		0			0		0			0			0		0
12008-41-2		Wiesinger et al. (2021)		colorant,filler,processing aid	3		0			0		0			0			0		0
12013-69-3		Wiesinger et al. (2021)		biocide,colorant,filler,intermediate,lubricant,processing aid	6		0			0		0			0			0		0
12036-76-9		Wiesinger et al. (2021),Groh et al. (2019)		colorant,crosslinker,filler,lubricant,monomer,processing aid	6	PA,PUR,rubbers	3	25014-31-7,9009-54-5	drinking water contact,food contact,food-contact products	3		0			0			0		0
12037-29-5		Wiesinger et al. (2021)		colorant,intermediate,plasticizer	3		0			0		0			0			0		0
12045-78-2		Wiesinger et al. (2021)		biocide,processing aid	2		0			0		0			0			0		0
12047-27-7		Wiesinger et al. (2021)		processing aid	1		0			0		0			0			0		0
12052-28-7		Wiesinger et al. (2021)		biocide,colorant	2		0			0		0			0			0		0
12060-58-1		Wiesinger et al. (2021)			0		0			0		0			0			0		0
12064-62-9		Wiesinger et al. (2021)		colorant,filler,intermediate,processing aid	4		0			0		0			0			0		0
12065-90-6		Wiesinger et al. (2021)		colorant,crosslinker,filler,intermediate,light stabilizer,lubricant,odor agent,processing aid,solvent	9		0			0		0			0			0		0
12068-86-9		Groh et al. (2019)		adhesive	1		0		adhesive,inorganic pigments	2		0			0			0		0
12069-69-1		Wiesinger et al. (2021)			0	HDPE,LDPE	2	25087-34-7,9002-88-4		0		0			0			0		0
1207339-61-4		Wiesinger et al. (2021)			0		0			0		0			0			0		0
1208-52-2		Wiesinger et al. (2021)		colorant,filler,intermediate,lubricant,processing aid	5		0			0		0			0			0		0
121-00-6		Wiesinger et al. (2021),Hahladakis et al. (2018)		antioxidant,heat stabilizer,processing aid,stabilizer,uv stabilizer	5	LDPE	1	25087-34-7		0		0			0			0		0
121-14-2	2,4-dinitrotoluene	Wiesinger et al. (2021)	2B	catalyst,colorant,crosslinker,initiator	4	HDPE,LDPE,PA,PET,PP,PUR	6	25014-31-7,25038-59-9,25087-34-7,9002-88-4,9003-07-0,9009-54-5		0	PHOTODYNAMIC THERAPY-INDUCED UNFOLDED PROTEIN RESPONSE_W|ATF6 (ATF6-ALPHA) ACTIVATES CHAPERONE GENES_R|ADIPOGENESIS_W|PROTEIN PROCESSING IN ENDOPLASMIC RETICULUM_K|ENDOMETRIAL CANCER_WC|CHROMOSOMAL AND MICROSATELLITE INSTABILITY IN COLORECTAL CANCER_WC|UNFOLDED PROTEIN RESPONSE (UPR)_R|TRANSCRIPTIONAL MISREGULATION IN CANCER_K|COLORECTAL CANCER_K|BREAST CANCER_K|BREAST CANCER PATHWAY_WC|APOPTOSIS…	19	DDIT3,FOS,GADD45A,HSPA5	1649235316473300	4			0	1140919216705830	2	Noncancer	No Classification	3
121-33-5	vanillin	Wiesinger et al. (2021)		antioxidant,filler,heat stabilizer,initiator,light stabilizer,lubricant,plasticizer,processing aid	8	ABS,HDPE,LDPE,PET,PP,PS,bioplastics,rubbers,thermoplastics	9	25038-59-9,25087-34-7,9002-88-4,9003-07-0,9003-53-6,9003-56-9		0	CENTRAL CARBON METABOLISM IN CANCER_K|LUNG FIBROSIS_W|TRANSCRIPTIONAL MISREGULATION IN CANCER_K|OXIDATIVE STRESS_W|BREAST CANCER PATHWAY_WC|ACUTE MYELOID LEUKEMIA_K|HEAD AND NECK SQUAMOUS CELL CARCINOMA_W|MAPK SIGNALING PATHWAY_K|NON-SMALL CELL LUNG CANCER_WC|PROTEOGLYCANS IN CANCER_K|PATHWAYS AFFECTED IN ADENOID CYSTIC CARCINOMA_W|PANCREATIC ADENOCARCINOMA PATHWAY_WC|MAPK SIGNALING PATHWAY_WC|EP…	82	AKR1C2,CLK2,CXCL8,CYP1A1,DDIT4,GCLC,GCLM,HMOX1,HSPA1B,MT2A,SLC7A11,TRIM16,UGP2	1.64612e+54	13	CCN2,DNMT3B,DUSP6,FGFR2,FZD2,INSIG1,JUND,MAP2K2,MARK4,PPP1R10,SLC35D2,TGFB1I1,TP53	1.49018e+53	13	2.1921e+23	3			2
121-44-8		Wiesinger et al. (2021)		colorant,filler,intermediate,processing aid	4		0			0		0			0			0		0	Noncancer	No Classification
121-69-7	n,n-dimethylaniline	Wiesinger et al. (2021)	3		0	thermoplastics	1			0	WNT SIGNALING PATHWAY (NETPATH)_WC|WNT SIGNALING PATHWAY_P|ENDOMETRIAL CANCER_WC|HEPATOCELLULAR CARCINOMA_K|CHROMOSOMAL AND MICROSATELLITE INSTABILITY IN COLORECTAL CANCER_WC|HIPPO SIGNALING PATHWAY_K|GASTRIC CANCER_K|SIGNALING PATHWAYS REGULATING PLURIPOTENCY OF STEM CELLS_K|TRANSCRIPTIONAL REGULATION BY RUNX3_R|THYROID CANCER_K|WNT SIGNALING_WC|COLORECTAL CANCER_K|FORMATION OF THE BETA-CATENIN:…	34			0	AXIN2,MYC,PYGO2,TCF7L2	8.31346e+16	4	21291235	1	Noncancer	No Classification	1
121-79-9	propyl gallate	Wiesinger et al. (2021)		colorant,filler,lubricant,processing aid	4		0			0	OXIDATIVE STRESS_W|STEROID HORMONE BIOSYNTHESIS_K|NUCLEAR RECEPTORS META-PATHWAY_W|CHEMICAL CARCINOGENESIS_K	4	AKR1C2,CD86,CYP1A1,HMOX1,MAFF	1.64694e+19	5			0	2049160719665510	2			1
121-91-5	isophthalate	Groh et al. (2019),Lithner et al. (2011)		adhesive,co-monomer,filler,food packaging,lubricant,monomer,process regulator,surface treatment agent	8	PET,UP	2	25038-59-9	adhesive,drinking water contact,food contact,food packaging,food-contact products	5		0	GAP43	2596	1			0	23643828	1
12108-13-3		Wiesinger et al. (2021)		filler,lubricant	2		0			0		0			0			0		0
121158-58-5		Wiesinger et al. (2021)		colorant,intermediate,lubricant,plasticizer,processing aid	5		0			0		0			0			0		0
121246-28-4		Wiesinger et al. (2021)		intermediate,solvent	2		0			0		0			0			0		0
12125-02-09		Wiesinger et al. (2021)		flame retardant,intermediate,lubricant,processing aid	4	rubbers	1			0		0			0			0		0
1213789-63-9		Wiesinger et al. (2021)		colorant,filler,flame retardant,intermediate,light stabilizer,monomer,plasticizer,processing aid	8	HDPE,LDPE,PA,PET,PP,PUR,thermoplastics	7	25014-31-7,25038-59-9,25087-34-7,9002-88-4,9003-07-0,9009-54-5		0		0			0			0		0
12141-20-7		Wiesinger et al. (2021),Stenmarck et al. (2017),Lithner et al. (2011)		blowing agent,colorant,filler,flame retardant,heat stabilizer,lubricant,plasticizer,processing aid,stabilizer	9	LDPE,PUR,PVC,rubbers	4	25087-34-7,68648-82-8,9009-54-5	consumer electronics,electronic toys,floor mats,packaging,pc casing,plastic shoes,recycled weee plastic,shredder residue from cases in electronics,shredder residue from mixed electronic plastics,tv casing	10		0			0			0		0
12148-49-1		Wiesinger et al. (2021)		biocide,colorant	2		0			0		0			0			0		0
12179-04-03		Wiesinger et al. (2021),Groh et al. (2019),Stenmarck et al. (2017)		antimicrobial,buffering agent,colorant,filler,intermediate,processing aid,resins	7	PA,formaldehyde resins,resins	3	105-57-7,25014-31-7,9003-35-4	impregnation products,paints	2		0			0			0		0
1218787-30-4		Wiesinger et al. (2021)		catalyst	1	ABS,EPS,HDPE,HIPS,LDPE,PA,PC,PET,PP,PS,PUR,PVC,bioplastics,thermoplastics	14	25014-31-7,25038-59-9,25087-34-7,68648-82-8,9002-88-4,9003-07-0,9003-53-6,9003-55-8,9003-56-9,9009-54-5		0		0			0			0		0
1218787-32-6		Wiesinger et al. (2021)		colorant,light stabilizer	2		0			0		0			0			0		0
121888-68-4		Wiesinger et al. (2021)		flame retardant	1	PET,PUR	2	25038-59-9,9009-54-5		0		0			0			0		0
122-19-0		Wiesinger et al. (2021)		monomer	1		0			0		0			0			0		0
122-39-4	diphenylamine	Wiesinger et al. (2021),Groh et al. (2019)		adhesive,antioxidant,colorant,filler,intermediate,lubricant,processing aid,stabilizer	8		0		adhesive,food contact,food contact plastics containing silicones,food-contact products	4		0	CYP3A4	1576	1			0	25028461	1	Noncancer	No Classification
122-40-7		Wiesinger et al. (2021)		plasticizer,processing aid	2		0			0		0			0			0		0
122-60-1	phenylglycidyl ether	Wiesinger et al. (2021)	2B		0	ABS,EPS,HDPE,HIPS,LDPE,PA,PC,PET,PP,PS,PUR,PVC,bioplastics,thermoplastics	14	25014-31-7,25038-59-9,25087-34-7,68648-82-8,9002-88-4,9003-07-0,9003-53-6,9003-55-8,9003-56-9,9009-54-5		0		0	AKR1C2,NFE2L2	16464780	2			0	21751775	1
122-62-3		Groh et al. (2019),Rani et al. (2015)		adhesive,lubricant,plasticizer,softener	4	CN,CPE,CR,CSM,EC,NBR,PET,PP,PS,PVAC,PVC,cellulosics,chloroethylene copolymer,synthetic rubbers,waxes	15	24969-10-6,25037-78-9,25038-59-9,308068-83-9,63231-66-3,64706-29-2,68037-39-8,68648-82-8,9003-07-0,9003-20-7,9003-53-6,9004-70-0,9010-98-4	(thin) sheet materials,adhesive,drinking water contact,food contact,food contact plastics containing silicones,food-contact products,juice packs,lubricants,snack packs,thin film materials	10		0			0			0		0
122-66-7		Wiesinger et al. (2021)		plasticizer,processing aid	2	ABS,EPS,HDPE,HIPS,LDPE,PA,PC,PET,PP,PS,PUR,PVC,bioplastics,rubbers,thermoplastics	15	25014-31-7,25038-59-9,25087-34-7,68648-82-8,9002-88-4,9003-07-0,9003-53-6,9003-55-8,9003-56-9,9009-54-5		0		0			0			0		0	Cancer	Probable Carcinogen
122012-52-6		Wiesinger et al. (2021)		catalyst,colorant	2	ABS,EPS,HDPE,HIPS,LDPE,PA,PC,PET,PP,PS,PUR,PVC,bioplastics,thermoplastics	14	25014-31-7,25038-59-9,25087-34-7,68648-82-8,9002-88-4,9003-07-0,9003-53-6,9003-55-8,9003-56-9,9009-54-5		0		0			0			0		0
12202-17-4		Wiesinger et al. (2021),Groh et al. (2019),Lithner et al. (2011)		colorant,heat stabilizer,stabilizer	3	PVC	1	68648-82-8	drinking water contact,food contact,food-contact products	3		0			0			0		0
12217-14-0		Wiesinger et al. (2021)		light stabilizer	1	ABS,EPS,HDPE,HIPS,LDPE,PA,PC,PET,PP,PS,PUR,PVC,bioplastics,thermoplastics	14	25014-31-7,25038-59-9,25087-34-7,68648-82-8,9002-88-4,9003-07-0,9003-53-6,9003-55-8,9003-56-9,9009-54-5		0		0			0			0		0
12217-80-0		Wiesinger et al. (2021)			0	HDPE,LDPE	2	25087-34-7,9002-88-4		0		0			0			0		0
1222-05-05		Wiesinger et al. (2021)		colorant,filler,lubricant,plasticizer,processing aid	5		0			0		0			0			0		0
12222-00-3		Wiesinger et al. (2021)		intermediate	1	ABS	1	9003-56-9		0		0			0			0		0
12224-98-5		Wiesinger et al. (2021)		light stabilizer	1	PP	1	9003-07-0		0		0			0			0		0
12225-06-08		Groh et al. (2019)		,colorant,pigment	3		0		colorants,organic pigments,pigments	3		0			0			0		0
12227-67-7		Wiesinger et al. (2021)		colorant	1	PA,PET	2	25014-31-7,25038-59-9		0		0			0			0		0
12227-89-3		Groh et al. (2019)		adhesive,colorant,filler,hardener,process regulator,sealing compound	6		0		adhesive,inorganic pigments	2		0			0			0		0
12236-62-3		Groh et al. (2019)		adhesive,colorant	2		0		adhesive,manufacturing container metals	2		0			0			0		0
12237-22-8		Wiesinger et al. (2021)		biocide	1		0			0		0			0			0		0
12237-30-8		Wiesinger et al. (2021)			0	HDPE,LDPE	2	25087-34-7,9002-88-4		0		0			0			0		0
12237-63-7		Wiesinger et al. (2021)		colorant,light stabilizer	2		0			0		0			0			0		0
12239-87-1		Groh et al. (2019)		colorant,pigment	2		0		organic pigments	1		0			0			0		0
12262-58-7		Lithner et al. (2011)		initiator	1	UP	1			0		0			0			0		0
1226892-43-8		Wiesinger et al. (2021)		antioxidant,biocide,colorant,filler,intermediate,light stabilizer,lubricant,processing aid	8		0			0		0			0			0		0
1226892-45-0		Wiesinger et al. (2021)		antistatic agent,catalyst,colorant,crosslinker,filler,intermediate,light stabilizer,lubricant,processing aid	9		0			0		0			0			0		0
12269-78-2		Groh et al. (2019)		additive,anti-blocking agent,anti-tack agent,slip agent	4		0		food contact,food-contact products	2		0			0			0		0
12275-07-09		Wiesinger et al. (2021)		colorant,light stabilizer	2		0			0		0			0			0		0
12280-03-04		Wiesinger et al. (2021)		colorant,filler,initiator,processing aid	4		0			0		0			0			0		0
12286-66-7		Groh et al. (2019)		adhesive,colorant,pigment	3		0		adhesive,food contact,food-contact products,organic pigments	4		0			0			0		0
1229-55-6		Wiesinger et al. (2021)			0		0			0		0			0			0		0
123-23-9		Lithner et al. (2011)		initiator	1	PTFE	1			0		0			0			0		0
123-28-4		Groh et al. (2019)		additive,adhesive,antioxidant,heat stabilizer,process regulator,stabilizer,uv stabilizer	7	ABS,HDPE,HIPS,LDPE,LLDPE,PA,PBT,PC,PE,PET,PMMA,PO,POM,PP,PS,PUR,polyester	17	25014-31-7,25038-59-9,25087-34-7,26062-94-2,26099-71-8,9002-81-7,9002-88-4,9003-07-0,9003-53-6,9003-55-8,9003-56-9,9009-54-5,9011-14-7	adhesive,drinking water contact,food contact,food-contact products	4		0			0			0		0
123-31-9	hydroquinone	Wiesinger et al. (2021),Groh et al. (2019)	3	accelerator,activator,additive,adhesive,antioxidant,catalyst,colorant,filler,hardener,monomer,oxidizing agent,process regulator,solvent,stabilizer	14	PEEK	1	29658-26-2	adhesive,drinking water contact,food contact,food-contact products,manufacturing container metals	5	WNT SIGNALING PATHWAY (NETPATH)_WC|B CELL RECEPTOR SIGNALING PATHWAY_W|PROGRAMMED CELL DEATH_R|TRANSLATION INHIBITORS IN CHRONICALLY ACTIVATED PDGFRA CELLS_W|MYOMETRIAL RELAXATION AND CONTRACTION PATHWAYS_W|T-CELL RECEPTOR AND CO-STIMULATORY SIGNALING_W|IL-10 ANTI-INFLAMMATORY SIGNALING PATHWAY_W|TRANSCRIPTIONAL REGULATION BY E2F6_R|CAMP SIGNALING PATHWAY_K|IL-3 SIGNALING PATHWAY_W|CONSTITUTIVE S…	854	AATF,ABCC3,ADAM17,ADAP2,ADARB2,ADPRH,ADTRP,AEN,AHR,AIFM2,ALDH1L2,ALDH2,ALDH3A1,ALOX12,ALOX12B,ALOXE3,ALPK1,AMBP,ANXA1,ANXA3,ARG1,ARG2,ARHGAP27,ARHGEF2,ARNT,ASNS,ASPRV1,ATF2,ATF3,ATF4,ATG5,ATP2C2,ATP6V1C2,AZGP1,BAMBI,BAX,BBC3,BCL2,BCL2L1,BECN1,BIRC3,BPIFC,BRCA1,BTG2,C15ORF48,C16ORF74,CALB2,CALCB,CARD18,CASP3,CASP7,CASP9,CBS,CCL11,CCL2,CCL3,CCL4,CCL5,CCN2,CCNA1,CCND1,CCNE2,CD86,CDKN1A,CDKN2A,CDSN,C…	26574,8714,6868,55803,105,141,84830,64782,196,84883,160428,217,218,239,242,59344,80216,259,301,306,383,384,201176,9181,405,440,151516,1386,467,468,9474,9914,245973,563,25805,581,27113,596,598,8678,330,254240,672,7832,84419,404550,794,797,59082,836,840,842,875,6356,6347,6348,6351,6352,1490,8900,595,9134,942,1026,1029,1041,57214,1066,8837,9023,79094,9435,9022,79827,84518,11061,1277,1282,4512,54544,…	370	A4GALT,ACE2,ACTR3-AS1,AFAP1,AGGF1,AKR1B10,ANKDD1A,AQP3,ARHGAP42,ARHGEF26,ARL3,ATF2,BAD,BAG1,BAX,BCL11A,BCL11B,BCL2,BCL2L1,BDH2,BIRC3,BIRC5,BNIP3,BORA,BST2,BTN3A3,BUB3,C2ORF27A,C3ORF14,CA3,CA9,CALHM6,CALML3,CASP3,CASP6,CASP9,CAVIN2,CCDC127,CCDC163,CCDC8,CCDC88C,CCND1,CCNF,CCSAP,CDCA2,CDCA7,CDH26,CDKN1C,CDKN2A,CENPA,CFAP44,CHAC1,CHP2,CLCA4,CLDN8,CLEC2B,CMPK2,COL4A1,COL5A2,CSRNP3,CSRP2,CTNNB1,CXCL12…	53947,59272,101060091,60312,55109,57016,348094,360,143872,26084,403,1386,572,573,581,53335,64919,596,598,56898,330,332,664,79866,684,10384,9184,29798,57415,761,768,441168,810,836,839,842,8436,133957,126661,83987,440193,595,899,126731,157313,83879,60437,1028,1029,1058,55779,79094,63928,22802,9073,9976,129607,1282,1290,80034,1466,1499,6387,1611,92196,1629,23576,55601,91614,64798,1677,92737,1786,178…	362	32334435,31256213,28704378,21414390,28733890,26807887,9571986,15816534,27220438,26822515,35135009,28843007,35561756,30567741,22981619,19148301,24451020,33932074,34612549,32198055,19665512,28983606,23776099,30506647,25240866,28886972,28645578,29124153,24053669,30090394,23973255,17572062,19525446,32141582,10393963,22960397,16928326,30448557,17875398,22245671,23738040,35123993,12749906,21059386,1766…	72			1
123-35-3		Wiesinger et al. (2021)	2B	colorant,filler,intermediate,monomer,odor agent,processing aid	6	thermoplastics	1			0		0			0			0		0
123-38-6	propionaldehyde	Groh et al. (2019)		breakdown product,monomer,non-intentionally added substance	3		0		food contact,food-contact products	2	GENE SILENCING BY RNA_R|IMMUNE SYSTEM_R|PERTUSSIS_K|DISSOLUTION OF FIBRIN CLOT_R|COMMON PATHWAY OF FIBRIN CLOT FORMATION_R|SELENIUM MICRONUTRIENT NETWORK_W|LNCRNA-MEDIATED MECHANISMS OF THERAPEUTIC RESISTANCE_WC|KINESINS_R|TRYPTOPHAN METABOLISM_K|ACTIVATION OF ANTERIOR HOX GENES IN HINDBRAIN DEVELOPMENT DURING EARLY EMBRYOGENESIS_R|DRUG INDUCTION OF BILE ACID PATHWAY_W|DNA DAMAGE RESPONSE_WC|RECR…	232	A1BG,A2M,AACSP1,AASS,ABAT,ABCA1,ABCA4,ABCB5,ABCG4,ABHD8,ABLIM3,ACOT4,ACTA1,ACTA2,ACVRL1,ADAM11,ADAM19,ADAM21,ADAMTS14,ADAMTS4,ADAMTS6,ADAMTSL4,ADAP2,ADGRA2,ADGRB1,ADGRE1,ADGRE2,ADGRF4,ADGRV1,ADORA2A,ADRB1,ADRB2,ADTRP,AFAP1L2,AGAP2,AGPAT4-IT1,AHNAK2,AHRR,AIF1L,ALDH1A3,ALDH4A1,ALOX5,ALOX5AP,AMHR2,AMOTL1,AMPD3,ANGPT1,ANKDD1A,ANKRD1,ANKRD2,ANKRD20A20P,ANKRD20A8P,ANKRD26P1,ANKRD29,ANKRD34A,ANKRD34B,AN…	1,2,729522,10157,18,19,24,340273,64137,79575,22885,122970,58,59,94,4185,8728,8747,140766,9507,11174,54507,55803,25960,575,2015,30817,221393,84059,135,153,154,84830,84632,116986,79992,113146,57491,83543,220,8659,240,241,269,154810,272,284,348094,27063,26287,728788,729171,124149,147463,284615,340120,79722,84168,118429,11199,309,8639,316,1174,130340,164668,347,348,81575,23237,374,384,58504,9938,397,…	1302	AANAT,ABCC3,ABCC6,ABCG5,ACMSD,ACRV1,ACSM6,ACTA2-AS1,ADAM33,ADAMTS10,ADAMTS17,ADAMTS19,ADAMTSL3,ADH1C,ADH6,AFF2,AGER,AGT,AGTR1,AHI1-DT,AKR1C4,ALDH1L1,ALDH3B1,AMBP,AMPH,ANKH,ANKS4B,ANLN,ANP32B,ANP32E,ANXA11,ANXA13,AP1M2,APOA1,APOH,APOL4,APOL6,AQP3,ARHGAP11A,ARHGAP11B,ARRB1,ARSD,ARSH,ART4,ARX,ASB18,ASF1B,ASGR1,ASGR2,ASPM,ATAD3C,AURKB,B3GALT4,B3GNT6,BAAT,BARD1,BICRA,BIRC5,BLM,BMP6,BRCA1,BRIP1,BRPF3,B…	15,8714,368,64240,130013,56,142827,100132116,80332,81794,170691,171019,57188,126,130,2334,177,183,185,100131814,1109,10840,221,259,273,56172,257629,54443,10541,81611,311,312,10053,335,350,80832,80830,360,9824,89839,408,414,347527,420,170302,401036,55723,432,433,259266,219293,9212,8705,192134,570,580,29998,332,641,654,672,83990,27154,699,701,399947,643037,388284,342346,148345,713,114902,114904,715…	680	2.50149e+23	3	Noncancer	No Classification	1
123-42-2		Wiesinger et al. (2021),Groh et al. (2019)		adhesive,catalyst,colorant,filler,hardener,intermediate,lubricant,monomer,plasticizer,process regulator,processing aid,solvent	12	PVC,thermoplastics	2	68648-82-8	adhesive,food contact,food-contact products	3		0			0			0		0
123-72-8	butyraldehyde	Groh et al. (2019)		adhesive,breakdown product,colorant,filler,hardener,monomer,non-intentionally added substance,process regulator	8		0		adhesive,food contact,food-contact products,manufacturing plastics	4	ENDOCHONDRAL OSSIFICATION_W|CIRCADIAN CLOCK_R|PHYSIOLOGICAL AND PATHOLOGICAL HYPERTROPHY OF THE HEART_W|MYOMETRIAL RELAXATION AND CONTRACTION PATHWAYS_W|NEURONAL SYSTEM_R|REGULATION OF TP53 ACTIVITY THROUGH ACETYLATION_R|CAMP SIGNALING PATHWAY_K|KERATAN SULFATE/KERATIN METABOLISM_R|IMMUNE SYSTEM_R|PERTUSSIS_K|THYROID HORMONE SYNTHESIS_K|INTEGRIN SIGNALLING PATHWAY_P|COMMON PATHWAY OF FIBRIN CLOT …	242	A1BG,A1CF,ABAT,ABCB1,ABCG4,ABL2,ABLIM3,ACOT4,ACR,ACTA1,ACTB,ACTG2,ACVR1C,ADAM11,ADAM19,ADAM29,ADAMTS1,ADAMTS14,ADAMTS8,ADD2,ADGRA2,ADGRB1,ADGRE1,ADGRE2,ADH1A,ADM2,ADORA1,ADORA2A,ADRA1A,ADRA2B,ADRB2,ADTRP,AEN,AFAP1L1,AFAP1L2,AFMID,AGAP2,AHNAK2,AIF1L,AK1,AK2,AKIRIN1,ALDH1A3,ALKBH8,ALLC,ALOX5,AMDHD2,AMHR2,AMPH,ANKRD1,ANKRD2,ANKRD26P1,ANKRD34B,ANKRD35,ANKRD53,ANKRD55,ANO4,ANXA10,ANXA3,ANXA6,AOX1,AP1S…	1,29974,18,5243,64137,27,22885,122970,49,58,60,72,130399,4185,8728,11086,9510,140766,11095,119,25960,575,2015,30817,124,79924,134,135,148,151,154,84830,64782,134265,84632,125061,116986,113146,83543,203,204,79647,220,91801,55821,240,51005,269,273,27063,26287,124149,340120,148741,79998,79722,121601,11199,306,309,316,1174,8905,130340,341,81575,358,362,23237,374,384,58504,201176,397,398,22899,50649,1…	1630	AACSP1,AANAT,ABCA12,ABCA8,ABCB10,ABCC1,ABCC2,ABCC3,ABCC6,ABCC6P1,ABHD13,ABHD2,ABI3BP,ABL1,ABP1,ABTB3,ACAD10,ACAN,ACBD5,ACCS,ACER3,ACP1,ACRV1,ACTR3C,ACVR1,ACVR2B,ADAM12,ADAM21,ADAMTS10,ADAMTSL3,ADAT1,ADAT2,ADCY3,ADCY9,ADGRD1,ADGRG2,ADGRL2,ADH6,ADNP,ADRA1D,AFF1,AFG3L1,AGBL2,AGBL5,AGER,AGFG2,AGL,AGO4,AGRN,AGT,AGTR1,AHCYL1,AHI1-DT,AHSA2P,AIDA,AIFM3,AK4,AKAP9,AKR1C4,AKR7L,AKT2,AKT3,ALAD,ALDH2,ALDH3B1,…	729522,15,26154,10351,23456,4363,1244,8714,368,653190,84945,11057,25890,25,39520,121551,80724,176,91452,84680,55331,52,56,653857,90,93,8038,8747,81794,57188,23536,134637,109,115,283383,10149,23266,130,23394,146,4299,114896,79841,60509,177,3268,178,192670,375790,183,185,10768,100131814,130872,64853,150209,205,10142,1109,246181,208,10000,210,217,221,7915,4329,501,228,144245,79796,80216,115701,60529…	2123	2501491426079690	2			1
123-73-9	2-butenal	Wiesinger et al. (2021)		catalyst,crosslinker,initiator	3		0			0	PHOTODYNAMIC THERAPY-INDUCED UNFOLDED PROTEIN RESPONSE_W|CELLULAR RESPONSES TO EXTERNAL STIMULI_R|TNF ALPHA SIGNALING PATHWAY_W|IL-10 ANTI-INFLAMMATORY SIGNALING PATHWAY_W|IMMUNE SYSTEM_R|PROTEIN PROCESSING IN ENDOPLASMIC RETICULUM_K|PERTUSSIS_K|SELENIUM MICRONUTRIENT NETWORK_W|HIPPO SIGNALING PATHWAY_K|SYNTHESIS OF BILE ACIDS AND BILE SALTS VIA 24-HYDROXYCHOLESTEROL_R|REGULATION OF HSF1-MEDIATED…	159	AKR1C1,AKR1C3,ALDH1A3,ANKRD37,ATF3,BAG3,CCDC121,CCL25,CCL26,CHAC1,CHMP1B,CLK1,CREBRF,DDIT3,DEDD2,DNAJB1,DNAJB4,DRICH1,DUSP10,EID3,FGD4,FLCN,GABARAPL1,GCNA,GEM,HMOX1,HSPA1A,HSPA1L,HSPA6,HTRA3,HUS1B,IL11,IL24,IL7,JMJD6,KRT34,LRRC70,LY6K,MMP3,MMP9,MXD1,NFE2L2,PAG1,PPP1R15A,PRKCD,PTX3,RBM33,SPAG9,TEX19,TNF,TRIB3,TXNRD1,UBC,UPP1,YPEL2,ZFAND2A	1.64586e+263	56	ABCC5,ADRB2,AKAP11,ANGPTL4,ANKFY1,ANKRD10,ANKRD36B,ARHGAP11A,ARMC8,BIRC3,BMPR2,BPTF,CCDC9B,CCL2,CCND1,CMTM7,CROP,CSF1,CSF2,CSF3,CXCL1,CXCL2,CXCL3,CXCL8,DBT,DOK3,E2F8,ELAVL1,ELK4,ERVK13-1,FAM217B,FBXO5,FRMD4A,GAS1,GAS5,GDF6,GLI2,GTF3C4,GUSBP14,GXYLT1,HIPK2,HMGA2,ID1,IKZF4,IL1B,IL6,INHBA,IRF1-AS1,ITGB8,KMT2A,LNPEP,LPP,LRP8,LRRC58,LYRM7,MAT2A,MIDEAS,MMS22L,MOB1B,MPRIP,MRTFB,MT1E,N4BP1,NBPF11,NBPF14,…	10057,154,11215,51129,51479,55608,57730,9824,25852,330,659,2186,388115,6347,595,112616,100160140,1435,1437,1440,2919,2920,2921,3576,1629,79930,79733,1994,2005,100507321,63939,26271,55691,2619,60674,392255,2736,9329,11039,283464,28996,8091,3397,64375,3553,3569,3624,441108,3696,4297,4012,4026,7804,116064,90624,4144,91748,253714,92597,23164,57496,4493,9683,200030,25832,84224,9612,4782,4792,64332,374…	125	2.04715e+31	4			1
123-77-3		Groh et al. (2019),Hahladakis et al. (2018),Stenmarck et al. (2017)		adhesive,blowing agent,foaming agent,plasticizer,process regulator,propellant	6	ABS,EVA,HDPE,IR,LDPE,LLDPE,PE,PO,PP,PPO,PS,PVC,SAN,TPE,TPO,TPU,epoxies,epoxy resins,expanded plastics,expanded rubber,rubbers,silicone (rubber),styrenics,thermoplastics,vinyls	25	25038-59-9,25067-34-9,25087-34-7,25322-69-4,26099-71-8,308063-43-6,308079-71-2,63394-02-5,68648-82-8,89-25-8,9002-88-4,9003-07-0,9003-53-6,9003-54-7,9003-56-9,9009-54-5	adhesive,food contact,food contact plastics containing silicones,food-contact products	4		0			0			0		0
123-79-5		Hahladakis et al. (2018),Groh et al. (2019),Akoueson et al. (2021)		plasticizer	1	ABS,CA,CAB,CN,CP,EC,PS,PVAC,PVB,PVC,cellulose plastics,modified PS,synthetic rubbers	13	24969-10-6,63148-65-2,64706-29-2,68648-82-8,9003-20-7,9003-53-6,9003-56-9,9004-35-7,9004-36-8,9004-39-1,9004-70-0	food contact,food contact plastics containing silicones,food-contact products,plastic wraps for food storage	4		0			0			0		0
123-88-6		Wiesinger et al. (2021),Groh et al. (2019),Stenmarck et al. (2017)		catalyst,colorant,light stabilizer	3	PUR	1	9009-54-5		0		0			0			0		0
123-91-1		Wiesinger et al. (2021),Groh et al. (2019),Stenmarck et al. (2017)	2B	adhesive,colorant,filler,intermediate,process regulator,processing aid,viscosity adjustor	7	cellulose plastics	1		adhesive,food contact,food contact plastics containing silicones,food-contact products,toxic hazardous fragrances	5		0			0			0		0	Cancer	Likely Carcinogen
123-92-2		Wiesinger et al. (2021)		intermediate,monomer	2		0			0		0			0			0		0
123-95-5		Groh et al. (2019)		additive,lubricant,plasticizer,processing aid,surface treatment finishing agent	5	natural rubber,synthetic rubbers,waxes	3	64706-29-2,9006-04-6	food contact,food-contact products	2		0			0			0		0
0124-04-09		Wiesinger et al. (2021),Groh et al. (2019),Lithner et al. (2011)		additive,adhesive,co-monomer,filler,hardener,lubricant,main component,monomer,odor agent,oxidizing agent,plasticizer,process regulator,softener,solvent,surface treatment finishing agent	15	PA,PA 6.6,PUR,PUR-polyester polyols,TPU	5	25014-31-7,32131-17-2,9009-54-5	adhesive,food contact,food-contact products	3		0			0			0		0
0124-07-02	octanoic acid	Groh et al. (2019)		additive,adhesive,antimicrobial,colorant,lubricant,monomer,surfactant,viscosity adjustor	8	PMMA,PO	2	26099-71-8,9011-14-7	adhesive,food contact,food-contact products	3	CYTOKINE-CYTOKINE RECEPTOR INTERACTION_K|MYOMETRIAL RELAXATION AND CONTRACTION PATHWAYS_W|RHEUMATOID ARTHRITIS_K|PERTUSSIS_K|ALLOGRAFT REJECTION_W|AGE-RAGE SIGNALING PATHWAY IN DIABETIC COMPLICATIONS_K|NON-ALCOHOLIC FATTY LIVER DISEASE (NAFLD)_K|REGULATION OF TOLL-LIKE RECEPTOR SIGNALING PATHWAY_W|INTERLEUKIN-10 SIGNALING_R|NOD-LIKE RECEPTOR SIGNALING PATHWAY_K|IL-17 SIGNALING PATHWAY_K|NF-KAPPA …	37	ATF3,CXCL8,IL1B	46735763553	3			0	2796514830842370	2			2
0124-09-04		Wiesinger et al. (2021),Lithner et al. (2011)		curing agent,monomer	2	PA 6.10,PA 6.6,epoxy resins,thermoplastics	4	32131-17-2,9008-66-6		0		0			0			0		0
124-17-4		Groh et al. (2019)		adhesive,colorant,filler,process regulator,solvent	5		0		adhesive,food contact,food contact plastics containing silicones,food-contact products	4		0			0			0		0
124-18-5	decane	Wiesinger et al. (2021)		intermediate,monomer	2	PC	1			0	CELLULAR RESPONSES TO EXTERNAL STIMULI_R|IL-10 ANTI-INFLAMMATORY SIGNALING PATHWAY_W|PERTUSSIS_K|IL-3 SIGNALING PATHWAY_W|INTERLEUKIN-6 FAMILY SIGNALING_R|NON-ALCOHOLIC FATTY LIVER DISEASE (NAFLD)_K|NOD-LIKE RECEPTOR SIGNALING PATHWAY_K|AFRICAN TRYPANOSOMIASIS_K|IL-17 SIGNALING PATHWAY_K|LTF DANGER SIGNAL RESPONSE PATHWAY_W|LUNG FIBROSIS_W|TNF RELATED WEAK INDUCER OF APOPTOSIS (TWEAK) SIGNALING P…	79	CXCL8,IL6	35763569	2			0	19720135	1			2
124-19-6		Groh et al. (2019),Rani et al. (2015)		breakdown product,fragrance,lubricant,non-intentionally added substance,process regulator	5	PE,PET,PP	3	25038-59-9,9003-07-0	bowls,eel traps,food contact,food-contact products,plastic bags,soda bottle caps,water bottles	7		0			0			0		0
124-22-1		Wiesinger et al. (2021)		biocide,colorant,filler,processing aid	4		0			0		0			0			0		0
124-26-5		Groh et al. (2019),Hahladakis et al. (2018)		additive,adhesive,antistatic agent,food packaging,lubricant,process regulator,viscosity adjustor	7	LDPE,LLDPE,PE,PO,PP,PVC	6	25038-59-9,25087-34-7,26099-71-8,68648-82-8,9003-07-0	adhesive,food contact,food packaging,food-contact products,miscellaneous and multipurpose compounds	5		0			0			0		0
124-28-7		Wiesinger et al. (2021)		intermediate	1		0			0		0			0			0		0
124-30-1		Wiesinger et al. (2021)		biocide,processing aid	2		0			0		0			0			0		0
124-36-4		Stenmarck et al. (2017)		pigment,stabilizer	2	PVC	1	68648-82-8	bags,bathroom products,cases,electronic toys,floor mats,packaging,pc casing,plastic shoes,plastic toys,recycled weee plastic,shredder residue from mixed electronic plastics,soft packaging for toys,tv casing	13		0			0			0		0
124-38-9	carbon dioxide	Groh et al. (2019),Lithner et al. (2011)		additive,adhesive,antioxidant,antistatic agent,blowing agent,colorant,filler,flame retardant,food packaging,friction agent,lubricant,monomer,oxidizing agent,propellant,solvent,stabilizer,surface treatment agent	17	EPS,PPC,PUR	3	25511-85-7,9003-53-6,9009-54-5	adhesive,food contact,food packaging,food-contact products	4		0	MIR29A	407021	1			0	29980036	1
124-40-3		Wiesinger et al. (2021)		antioxidant,catalyst,crosslinker,initiator,plasticizer,processing aid	6	ABS,HDPE,LDPE,thermoplastics	4	25087-34-7,9002-88-4,9003-56-9		0		0			0			0		0
124-64-1		Wiesinger et al. (2021)		biocide,colorant,crosslinker,filler,intermediate,light stabilizer,lubricant,processing aid	8		0			0		0			0			0		0
124-68-5		Groh et al. (2019)		adhesive,colorant,dispersing agent,filler,flame retardant,lubricant,solvent,stabilizer,surface treatment agent	9		0		adhesive,food contact,food contact plastics containing silicones,food-contact products	4		0			0			0		0
1241-94-7	2-ethylhexyldiphenylphosphate	Wiesinger et al. (2021),Groh et al. (2019)		additive,adhesive,antistatic agent,biocide,colorant,crosslinker,filler,flame retardant,intermediate,light stabilizer,lubricant,odor agent,plasticizer,processing aid,softener	15	ABS,CAB,CN,CPE,CR,CSM,EC,NBR,PET,PMMA,PS,PU,PUR,PVAC,PVC,cellulose plastics,cellulosics,polyester	18	24969-10-6,25038-59-9,308068-83-9,63231-66-3,68037-39-8,68648-82-8,9003-20-7,9003-53-6,9003-56-9,9004-36-8,9004-70-0,9009-54-5,9010-98-4,9011-14-7	adhesive,adhesives,conveyor belts,fabric coatings,food contact,food-contact products,vinyl sheets	7	PROGRAMMED CELL DEATH_R|CELLULAR RESPONSES TO EXTERNAL STIMULI_R|PRADER-WILLI AND ANGELMAN SYNDROME_W|DEFECTIVE GALNT12 CAUSES COLORECTAL CANCER 1 (CRCS1)_R|LNCRNA-MEDIATED MECHANISMS OF THERAPEUTIC RESISTANCE_WC|INTRINSIC PATHWAY FOR APOPTOSIS_R|TP53 REGULATES TRANSCRIPTION OF SEVERAL ADDITIONAL CELL DEATH GENES WHOSE SPECIFIC ROLES IN P53-DEPENDENT APOPTOSIS REMAIN UNCERTAIN_R|DNA DAMAGE RESPON…	165	BAX,CDKN1A,GADD45B,HSD3B1,MDM2,MUC1,PPARG,TP53	5.81103e+30	8	CMTM7,MBP,PAPPA	11261641555069	3	3.39695e+23	3			3
125643-61-0		Groh et al. (2019)		adhesive,antioxidant,filler,food packaging,lubricant,oxidizing agent,sealing compound,softener,uv stabilizer	9		0		adhesive,food contact,food packaging,food-contact products	4		0			0			0		0
12578-12-0		Wiesinger et al. (2021),Lithner et al. (2011)		antistatic agent,biocide,catalyst,colorant,crosslinker,filler,heat stabilizer,intermediate,light stabilizer,lubricant,odor agent,processing aid	12	PVC	1	68648-82-8		0		0			0			0		0
125997-21-9		Wiesinger et al. (2021),Stenmarck et al. (2017)		biocide,colorant,filler,flame retardant,odor agent,processing aid	6	PC-ABS,PPE-HIPS	2			0		0			0			0		0
126-30-7		Lithner et al. (2011)		monomer	1	UP	1			0		0			0			0		0
126-33-0		Wiesinger et al. (2021)		crosslinker,filler,processing aid	3		0			0		0			0			0		0
126-72-7	tris(2,3-dibromopropyl)phosphate	Wiesinger et al. (2021),Campanale et al. (2020)	2A	antioxidant,biocide,colorant,filler,flame retardant,intermediate,lubricant,monomer,odor agent,processing aid	10	bioplastics	1			0	PPARA ACTIVATES GENE EXPRESSION_R|METABOLISM OF LIPIDS_R|PPAR SIGNALING PATHWAY_W|REGULATION OF LIPID METABOLISM BY PEROXISOME PROLIFERATOR-ACTIVATED RECEPTOR ALPHA (PPARALPHA)_R|PPAR ALPHA PATHWAY_W|PPAR SIGNALING PATHWAY_K	6	CPT2,DGAT2	137684649	2	PPARA	5465	1	30966736	1			1
126-73-8	tributyl phosphate	Stenmarck et al. (2017),Wensing et al. (2006)		plasticizer	1	cellulose plastics	1			0	FATTY ACID BETA OXIDATION_WC|CIRCADIAN CLOCK_R|STEROL REGULATORY ELEMENT-BINDING PROTEINS (SREBP) SIGNALLING_W|ADIPOGENESIS_W|CHOLESTEROL METABOLISM (INCLUDES BOTH BLOCH AND KANDUTSCH-RUSSELL PATHWAYS)_W|INSULIN RESISTANCE_K|ANGIOPOIETIN LIKE PROTEIN 8 REGULATORY PATHWAY_W|PPAR ALPHA PATHWAY_W|MITOCHONDRIAL LC-FATTY ACID BETA-OXIDATION_W|SREBF AND MIR33 IN CHOLESTEROL AND LIPID HOMEOSTASIS_W|META…	32	CPT1A,CPT2,DGAT2,HMGCR,SREBF1,SREBF2	1.37414e+24	6	PPARA	5465	1	30966736	1			1
126-86-3		Wiesinger et al. (2021),Groh et al. (2019)		adhesive,anti-foaming agent,antistatic agent,blowing agent,colorant,dispersing agent,filler,light stabilizer,lubricant,thickener,viscosity adjustor	11		0		adhesive,food contact,food contact plastics containing silicones,food-contact products	4		0			0			0		0
126-98-7		Wiesinger et al. (2021)		antioxidant,catalyst,colorant,crosslinker,initiator,light stabilizer,lubricant,processing aid	8	PA	1	25014-31-7		0		0			0			0		0	Noncancer	No Classification
126-99-8		Wiesinger et al. (2021),Groh et al. (2019)	2B	adhesive,antioxidant,catalyst,colorant,crosslinker,filler,initiator,light stabilizer,monomer,process regulator,processing aid	11	HDPE,LDPE,PP,PVC,rubbers,thermosets	6	25087-34-7,68648-82-8,9002-88-4,9003-07-0	adhesive,drinking water contact,food contact,food contact plastics containing silicones,food-contact products	5		0			0			0		0	Cancer	Likely Carcinogen
12607-70-4		Wiesinger et al. (2021)		initiator	1	ABS,EPS,HDPE,HIPS,LDPE,PA,PC,PET,PP,PS,PUR,PVC,bioplastics,thermoplastics	14	25014-31-7,25038-59-9,25087-34-7,68648-82-8,9002-88-4,9003-07-0,9003-53-6,9003-55-8,9003-56-9,9009-54-5		0		0			0			0		0
12626-81-2		Wiesinger et al. (2021)		antioxidant,heat stabilizer	2		0			0		0			0			0		0
12656-57-4		Wiesinger et al. (2021)		colorant,light stabilizer	2		0			0		0			0			0		0
12656-85-8		Wiesinger et al. (2021),Stenmarck et al. (2017)		biocide,catalyst,colorant,crosslinker,filler,intermediate,light stabilizer,lubricant,odor agent,pigment,processing aid	11		0			0		0			0			0		0
12672-29-6		Wiesinger et al. (2021)		filler	1		0			0		0			0			0		0
12674-11-2		Wiesinger et al. (2021)			0		0			0		0			0			0		0	Noncancer	No Classification
126990-35-0		Wiesinger et al. (2021)		colorant	1		0			0		0			0			0		0
0127-09-03		Lithner et al. (2011)		catalyst	1	PPS	1	9003-53-6		0		0			0			0		0
127-18-4	tetrachloroethylene	Wiesinger et al. (2021)	2A	antioxidant	1		0			0	B CELL RECEPTOR SIGNALING PATHWAY_W|PROGRAMMED CELL DEATH_R|IL-3 SIGNALING PATHWAY_W|LNCRNA-MEDIATED MECHANISMS OF THERAPEUTIC RESISTANCE_WC|NON-HOMOLOGOUS END-JOINING_K|MAPK FAMILY SIGNALING CASCADES_R|TOLL LIKE RECEPTOR 5 (TLR5) CASCADE_R|EGFR TYROSINE KINASE INHIBITOR RESISTANCE_K|TRANSCRIPTIONAL MISREGULATION IN CANCER_K|RANKL/RANK (RECEPTOR ACTIVATOR OF NFKB (LIGAND)) SIGNALING PATHWAY_W|ASS…	363	BAX,BIRC5,CCNB2,CDC25B,CKS2,EPHA5,KIF2C,MAPK14,MAPRE2,MMP17,MX1,NCAPG,NEK2,NUSAP1,PAK3,PBK,PTTG1,RAD50,SHC1,SPAG5,TP53,TPX2	5.81333e+92	22	BCL2,CASP10,CRYAA,FOS,IFNG,INSIG1,ISG15,JUN,MMP3	5.96843e+33	9	1.21126e+31	4	Cancer	Likely Carcinogen	3
127-19-5		Wiesinger et al. (2021),Lithner et al. (2011)	2B	colorant,flame retardant,intermediate,lubricant,plasticizer,processing aid,solvent	7	HDPE,LDPE,MPD-I,PS,PUR,PVC,TPU,bioplastics,rubbers	9	25087-34-7,25765-47-3,68648-82-8,9002-88-4,9003-53-6,9009-54-5		0		0			0			0		0
127-39-9		Groh et al. (2019)			0		0		food contact,food contact plastics containing silicones,food-contact products	3		0			0			0		0
127-91-3		Wiesinger et al. (2021)		antistatic agent,biocide,colorant,filler,intermediate,lubricant,odor agent,processing aid	8		0			0		0			0			0		0
127087-87-0		Wiesinger et al. (2021),Groh et al. (2019),Stenmarck et al. (2017)		adhesive,antioxidant,biocide,catalyst,colorant,food packaging,heat stabilizer,intermediate,lubricant,monomer,odor agent,plasticizer,solvent,surfactant	14	LDPE,PF,PU foam,PUR,PUR foam,PVC,epoxies	7	25087-34-7,26655-00-5,68648-82-8,9009-54-5	PVC flooring,adhesive,clothing,food packaging,mattresses,sports shoes	6		0			0			0		0
12738-64-6		Wiesinger et al. (2021)			0		0			0		0			0			0		0
12751-22-3		Wiesinger et al. (2021)		light stabilizer,processing aid	2		0			0		0			0			0		0
12767-90-7		Wiesinger et al. (2021)		colorant,intermediate,lubricant,processing aid	4		0			0		0			0			0		0
12788-93-1		Wiesinger et al. (2021)		antioxidant,colorant,lubricant	3	PA,PET,PUR,rubbers	4	25014-31-7,25038-59-9,9009-54-5		0		0			0			0		0
0128-04-01		Wiesinger et al. (2021)		biocide,colorant,intermediate,plasticizer,processing aid	5	PUR,PVC	2	68648-82-8,9009-54-5		0		0			0			0		0
128-37-0	butylated hydroxytoluene	Hahladakis et al. (2018),Akoueson et al. (2021),Wiesinger et al. (2021),Rani et al. (2015),Groh et al. (2019),Sanchez (2021)	3	additive,adhesive,anti-foaming agent,anti-friction agent,antimicrobial,antioxidant,catalyst,colorant,filler,food packaging,hardener,initiator,lubricant,paint filler,plasticizer,sealing compound,softener,solvent,stabilizer,surfactant,thickener,uv stabilizer,viscosity adjustor	23	ABS,HDPE,HIPS,IIR,LDPE,LLDPE,NBR,PE,PET,PMMA,PO,PP,PS,PUR,SAN,SBC,SBR,TPE,natural rubber,polyester,rubbers,styrenics,synthetic rubbers,vinyls	24	25038-59-9,25087-34-7,26099-71-8,308063-43-6,308068-83-9,308079-71-2,64706-29-2,9002-88-4,9003-07-0,9003-53-6,9003-54-7,9003-55-8,9003-56-9,9006-04-6,9009-54-5,9011-14-7	adhesive,animal feed,candy bags,drinking water contact,eel traps,fishing ropes,food contact,food packaging,food-contact products,gum base,manufacturing container metals,manufacturing containers,petroleum,plastic bags,retail packaging materials,yellow packing string	16	ENDOCHONDRAL OSSIFICATION_W|STEROL REGULATORY ELEMENT-BINDING PROTEINS (SREBP) SIGNALLING_W|ANGIOPOIETIN LIKE PROTEIN 8 REGULATORY PATHWAY_W|DISSOLUTION OF FIBRIN CLOT_R|SELENIUM MICRONUTRIENT NETWORK_W|NON-ALCOHOLIC FATTY LIVER DISEASE (NAFLD)_K|WHITE FAT CELL DIFFERENTIATION_W|SIGNALING BY TGF-BETA FAMILY MEMBERS_R|PLASMA LIPOPROTEIN ASSEMBLY, REMODELING, AND CLEARANCE_R|SUMO E3 LIGASES SUMOYLA…	103	ABCA1,ACTA2,CYP2B6,CYP2J2,CYP3A4,LPA,PGK1,PLAT,PON2,SERPINE1,TGFB1,TNF	19,59,1555,1573,1576,4018,5230,5327,5445,5054,7040,7124	12	ABCA1,ATP6V1A,COX2,LPA,NR1H2,NR1H3,PLAT,PON1,PPAR,PPARG,PSMC6,SERPINE1,SOD2,TNF	1.95235e+55	14	1.86038e+86	11			1
128-39-2		Wiesinger et al. (2021),Stenmarck et al. (2017),Groh et al. (2019),Sanchez (2021)		antioxidant,catalyst,chain terminator,co-polymer,colorant,crosslinker,filler,initiator,intermediate,light stabilizer,lubricant,oxidizing agent,processing aid,stabilizer	14	PC,copolymers,phenol resin	3	9003-35-4		0		0			0			0		0
128-44-9		Wiesinger et al. (2021)		initiator,intermediate,monomer,processing aid	4		0			0		0			0			0		0
129-00-0	pyrene	Wiesinger et al. (2021),Groh et al. (2019)	3	colorant	1		0			0	RELATIONSHIP BETWEEN INFLAMMATION, COX-2 AND EGFR_W|EBOLA VIRUS PATHWAY ON HOST_W|CELLULAR RESPONSES TO EXTERNAL STIMULI_R|TNF ALPHA SIGNALING PATHWAY_W|SWITCHING OF ORIGINS TO A POST-REPLICATIVE STATE_R|IMMUNE SYSTEM_R|PERTUSSIS_K|SCF(SKP2)-MEDIATED DEGRADATION OF P27/P21_R|MTHFR DEFICIENCY_W|SELENIUM MICRONUTRIENT NETWORK_W|NEUROTRANSMITTER CLEARANCE_R|TRYPTOPHAN METABOLISM_K|TNF SIGNALING PATH…	292	AHR,ARNT,CASP3,CCND1,CDK2,COMT,CXCL8,CYP1A1,CYP1B1,CYP2B6,ESR1,H2AX,HSPA1A,ICAM1,IL4,NFKB2,NR1I3,PTGS2,TNF,UGT1A6,UGT1A7	1.96406e+81	21	AHR,AHRR,ALDH3A1,AR,ARNT,CCNA2,CYP1A1,CYP1B1,GSTA1,GSTM1	1.96575e+35	10	3.09809e+119	15	Noncancer	No Classification	1
1290049-56-7		Wiesinger et al. (2021)		light stabilizer	1		0			0		0			0			0		0
129423-54-7		Groh et al. (2019)		colorant,lubricant,pigment	3		0		food contact,food contact plastics containing silicones,food-contact products,organic pigments	4		0			0			0		0
130-15-4	1,4-naphthoquinone	Wiesinger et al. (2021)		colorant	1		0			0	PROGRAMMED CELL DEATH_R|TNF ALPHA SIGNALING PATHWAY_W|PROTEIN PROCESSING IN ENDOPLASMIC RETICULUM_K|IL-3 SIGNALING PATHWAY_W|PERTUSSIS_K|SELENIUM MICRONUTRIENT NETWORK_W|INTRINSIC PATHWAY FOR APOPTOSIS_R|TRYPTOPHAN METABOLISM_K|DRUG INDUCTION OF BILE ACID PATHWAY_W|TNF SIGNALING PATHWAY_K|NON-ALCOHOLIC FATTY LIVER DISEASE (NAFLD)_K|OXIDATIVE DAMAGE_W|SMALL CELL LUNG CANCER_W|NECROPTOSIS_K|INFLAMM…	159	BAX,CCL2,CXCL8,CYP1A1,CYP1A2,CYP3A4,TNF	5.81635e+26	7	BCL2	596	1	3.0872e+31	4			1
1302-78-9		Wiesinger et al. (2021),Groh et al. (2019)		additive,adhesive,biocide,catalyst,colorant,defoamer,filler,hardener,intermediate,lubricant,monomer,odor agent,paint filler,plasticizer,process regulator,processing aid,sealing compound,viscosity adjustor	18	PA,PET,PUR	3	25014-31-7,25038-59-9,9009-54-5	adhesive,fillers,food contact,food-contact products,nanoparticles	5		0			0			0		0
1303-28-2	arsenic pentoxide	Wiesinger et al. (2021),Stenmarck et al. (2017)		antimicrobial,intermediate,processing aid	3	LDPE,PES,PUR,PVC	4	25087-34-7,25667-42-9,68648-82-8,9009-54-5	childrens products,construction materials,consumer products	3	TRANSPORT OF INORGANIC CATIONS/ANIONS AND AMINO ACIDS/OLIGOPEPTIDES_R|PARATHYROID HORMONE SYNTHESIS, SECRETION AND ACTION_K|SLC TRANSPORTER DISORDERS_R|DISORDERS OF TRANSMEMBRANE TRANSPORTERS_R|SLC-MEDIATED TRANSMEMBRANE TRANSPORT_R|SURFACTANT METABOLISM_R|TRANSPORT OF SMALL MOLECULES_R|PASSIVE TRANSPORT BY AQUAPORINS_R|MINERAL ABSORPTION_K|AQUAPORIN-MEDIATED TRANSPORT_R	10	SLC34A1,SLC34A2	656910568	2	AQP10,AQP3,SLC5A1,SLCO2B1	8.98724e+16	4	22214486	1			1
1303-86-2		Wiesinger et al. (2021)			0		0			0		0			0			0		0
1303-96-4		Wiesinger et al. (2021),Groh et al. (2019),Stenmarck et al. (2017)		adhesive,antimicrobial,antioxidant,biocide,buffering agent,catalyst,colorant,crosslinker,filler,flame retardant,initiator,intermediate,light stabilizer,lubricant,plasticizer,process regulator,processing aid,resins,stabilizer	19	PA,formaldehyde resins,resins,rubbers	4	105-57-7,25014-31-7,9003-35-4	adhesive,food contact,food-contact products,impregnation products,paints	5		0			0			0		0
1304-28-5		Wiesinger et al. (2021)		antistatic agent	1	PVC	1	68648-82-8		0		0			0			0		0
1304-76-3		Wiesinger et al. (2021)		biocide,colorant,crosslinker,filler,intermediate,lubricant,odor agent,processing aid	8	ABS,HDPE,LDPE,PA,PC,PET,PP,PS,PUR,PVC,thermoplastics	11	25014-31-7,25038-59-9,25087-34-7,68648-82-8,9002-88-4,9003-07-0,9003-53-6,9003-56-9,9009-54-5		0		0			0			0		0
1304-85-4		Wiesinger et al. (2021)		colorant,lubricant,processing aid	3		0			0		0			0			0		0
13040-19-2		Wiesinger et al. (2021)			0		0			0		0			0			0		0
13048-33-4		Wiesinger et al. (2021)		antioxidant,colorant,filler,light stabilizer,monomer,processing aid	6	ABS,HDPE,LDPE,PA,PC,PET,PP,PS,PUR,PVC,rubbers,thermoplastics	12	25014-31-7,25038-59-9,25087-34-7,68648-82-8,9002-88-4,9003-07-0,9003-53-6,9003-56-9,9009-54-5		0		0			0			0		0
1305-62-0	calcium hydroxide	Lithner et al. (2011)		solubility enhancer	1	MPD-I	1	25765-47-3		0	NETRIN-UNC5B SIGNALING PATHWAY_W	1	ALPL,COL1A1,ESR1,TRPV1	249127720997442	4			0	22083529	1			1
1305-78-8		Wiesinger et al. (2021)			0		0			0		0			0			0		0
1306-19-0		Lithner et al. (2011),Wiesinger et al. (2021),Stenmarck et al. (2017),Groh et al. (2019)		antioxidant,catalyst,colorant,crosslinker,flame retardant,heat stabilizer,initiator,intermediate,lubricant,pigment,processing aid,stabilizer,uv stabilizer	13	NBR,PET,PTFE,PVC,teflon	5	25038-59-9,308068-83-9,68648-82-8	accumulators,bags,bathroom products,batteries,cadmium plating,cases,color pigments,electronic components,electronic toys,floor mats,packaging,pc casing,plastic shoes,plastic toys,recycled WEEE plastic,recycled weee plastic,shredder residue from mixed electronic plastics,soft packaging for toys,tv casing	19		0			0			0		0
1306-23-6	cadmium sulfide	Wiesinger et al. (2021),Groh et al. (2019),Stenmarck et al. (2017)		adhesive,antioxidant,colorant,hardener,pigment,plasticizer,process regulator,stabilizer	8	PUR,PVC	2	68648-82-8,9009-54-5	accumulators,adhesive,bags,bathroom products,batteries,cadmium plating,cases,color pigments,electronic components,electronic toys,floor mats,packaging,pc casing,plastic shoes,plastic toys,recycled weee plastic,shredder residue from mixed electronic plastics,soft packaging for toys,tv casing	19	PROGRAMMED CELL DEATH_R|CELLULAR RESPONSES TO EXTERNAL STIMULI_R|TNF ALPHA SIGNALING PATHWAY_W|PROTEIN PROCESSING IN ENDOPLASMIC RETICULUM_K|IL-3 SIGNALING PATHWAY_W|PERTUSSIS_K|SELENIUM MICRONUTRIENT NETWORK_W|INTRINSIC PATHWAY FOR APOPTOSIS_R|APOPTOTIC CLEAVAGE OF CELLULAR PROTEINS_R|NF-KB ACTIVATION THROUGH FADD/RIP-1 PATHWAY MEDIATED BY CASPASE-8 AND -10_R|TNF SIGNALING PATHWAY_K|NON-ALCOHOLI…	152	AIFM2,AOX1,APAF1,ATG13,ATG14,ATG3,ATG7,BAD,CYGB,DHCR24,FADD,GSR,GSS,GSTZ1,MSRA,OXR1,OXSR1,PRDX3	8.48833e+76	18	BAK1,BAX,BCL2,BID,CASP7,CASP8,GCLC,MAP1LC3A,MAP3K5,MPV17,NOS2,PTGS1,STK25,TXNRD2	5.78582e+52	14	27866839	1			3
1306-24-7	cadmium selenide	Wiesinger et al. (2021),Groh et al. (2019)		biocide,colorant,crosslinker,filler,intermediate,lubricant,odor agent,pigment,processing aid	9	PC,PET,PVC	3	25038-59-9,68648-82-8		0	B CELL RECEPTOR SIGNALING PATHWAY_W|TRANSLATION INHIBITORS IN CHRONICALLY ACTIVATED PDGFRA CELLS_W|IL-10 ANTI-INFLAMMATORY SIGNALING PATHWAY_W|IL-3 SIGNALING PATHWAY_W|RIP-MEDIATED NFKB ACTIVATION VIA ZBP1_R|INTERLEUKIN-1 INDUCED ACTIVATION OF NF-KAPPA-B_W|SIGNALING BY TGF-BETA FAMILY MEMBERS_R|TOLL LIKE RECEPTOR 5 (TLR5) CASCADE_R|TRAF6 MEDIATED IRF7 ACTIVATION_R|P130CAS LINKAGE TO MAPK SIGNALIN…	324	CASP1,CD55,FN1,IFNA1,IFNGR2,IL1A,IL1RAP,IL37,IL6,IRAK1,IRF1,MAPK14,MAPK8,MYD88,NFKB2,NLRC4,TGFB1,TLR3,TLR6,TOLLIP,TRAF6	8.3416e+86	21	ADORA2A,CCL2,IL10,IRAK2,SERPINE1	1.35635e+18	5	22342292	1			3
1306-38-3	ceric oxide	Wiesinger et al. (2021)		colorant,crosslinker,initiator,intermediate,monomer,processing aid	6	thermoplastics	1			0	PROGRAMMED CELL DEATH_R|TNF ALPHA SIGNALING PATHWAY_W|IL-10 ANTI-INFLAMMATORY SIGNALING PATHWAY_W|IMMUNE SYSTEM_R|PERTUSSIS_K|IL-3 SIGNALING PATHWAY_W|DEFECTIVE GALNT12 CAUSES COLORECTAL CANCER 1 (CRCS1)_R|MTHFR DEFICIENCY_W|INTERLEUKIN-11 SIGNALING PATHWAY_W|SELENIUM MICRONUTRIENT NETWORK_W|INTRINSIC PATHWAY FOR APOPTOSIS_R|APOPTOTIC CLEAVAGE OF CELLULAR PROTEINS_R|IRAK4 DEFICIENCY (TLR2/4)_R|TN…	222	APAF1,BAX,CASP3,CASP9,CCL17,CCL26,CD63,CEACAM8,CLCA1,CXCL8,CYP1A1,HMOX1,IL6,KIF13B,KITLG,MUC1,MUC5AC,NQO1,SLC26A4,SOD2,TSLP	3.17582e+81	21	AKT1,AP3D1,APOBEC3F,BCL2,CCL2,CR1,DBNL,HFE,HLA-A,HLA-DRB3,HLA-H,HMOX1,ID2,SECTM1,TAFAZZIN,TIRAP,TLR6,TOLLIP	2.07894e+76	18	2.37269e+55	7	Noncancer	No Classification	3
1307-96-6		Wiesinger et al. (2021)		intermediate,monomer	2		0			0		0			0			0		0
1308-06-01		Wiesinger et al. (2021)		biocide	1		0			0		0			0			0		0
1308-38-9	chromic oxide	Wiesinger et al. (2021),Groh et al. (2019),Stenmarck et al. (2017)		adhesive,antioxidant,catalyst,colorant,filler,food packaging,hardener,pigment,process regulator,solvent	10	PE,PP,PVC,rubbers,thermoplastics	5	25038-59-9,68648-82-8,9003-07-0	adhesive,food contact,food packaging,food-contact products,manufacturing container metals	5	CADHERIN SIGNALING PATHWAY_P|B CELL RECEPTOR SIGNALING PATHWAY_W|CELLULAR RESPONSES TO EXTERNAL STIMULI_R|TNF ALPHA SIGNALING PATHWAY_W|METALLOTHIONEINS BIND METALS_R|HIPPO SIGNALING PATHWAY_K|MOLECULES ASSOCIATED WITH ELASTIC FIBRES_R|TUMOR SUPPRESSOR ACTIVITY OF SMARCB1_WC|ZINC HOMEOSTASIS_W|TNF SIGNALING PATHWAY_K|INTEGRIN-MEDIATED CELL ADHESION_WC|IL-17 SIGNALING PATHWAY_K|APOPTOSIS MODULATIO…	113	BMP4,CASP10,CDKN2A,COL6A2,FOSL1,H2AC6,ITGB4,JUNB,LRPAP1,MT1X,MT3,NFIX,NTHL1	6.52843e+49	13	APBA1,BAG1,BMP2,CAT,CDKN1A,CKB,CKM,CXCR4,DAB2,EPB41L3,EPHA5,ERBB3,ERCC2,ERCC5,FAT1,GATA6,GDF15,GLI1,HCK,ID1,ID2,IGFBP7,MAP2K6,MAPK4,MAPK9,MATK,MCC,MCF2,MIR9-1HG,MSH2,MYCN,PIP5K1B,PLAAT4,PTP4A1,RET,SGK1,SLC2A3,SOD1,SPINK1,SSPN,STOM,TGFB2,TM4SF1,TNFRSF1B,TNFSF10,VIM,WNT1,WNT2	3.20574e+189	48	12634122	1			1
1309-33-7		Groh et al. (2019)		adhesive,catalyst,colorant,filler,flame retardant,hardener,lubricant,paint filler,pigment,process regulator,processing aid,sealing compound,stabilizer	13		0		adhesive,food contact,food-contact products,inorganic pigments,manufacturing container metals,manufacturing containers,pigments	7		0			0			0		0
1309-37-1	ferric oxide	Wiesinger et al. (2021),Hahladakis et al. (2018)	3	colorant,intermediate,lubricant,pigment	4		0			0	PROGRAMMED CELL DEATH_R|TNF ALPHA SIGNALING PATHWAY_W|IMMUNE SYSTEM_R|IL-3 SIGNALING PATHWAY_W|PERTUSSIS_K|PROTEIN PROCESSING IN ENDOPLASMIC RETICULUM_K|INTERLEUKIN-11 SIGNALING PATHWAY_W|INTRINSIC PATHWAY FOR APOPTOSIS_R|TNF SIGNALING PATHWAY_K|NON-ALCOHOLIC FATTY LIVER DISEASE (NAFLD)_K|OXIDATIVE DAMAGE_W|DNA DAMAGE RESPONSE_WC|SMALL CELL LUNG CANCER_W|NECROPTOSIS_K|NOD-LIKE RECEPTOR SIGNALING …	119	BAX,BCL2,CASP3,CXCL8,H2AX,ICAM1,MMP7,TIMP2	5.81597e+28	8			0	3.35543e+39	5			3
1309-42-8	magnesium hydroxide	Wiesinger et al. (2021),Groh et al. (2019),Stenmarck et al. (2017)		acid scavenger,additive,antioxidant,biocide,colorant,filler,flame retardant,intermediate,lubricant,odor agent,oxidizing agent,plasticizer,process regulator,processing aid,stabilizer	15	EPDM,EVA,PA,PE,PO,PP,PVC,TPE,XLPE,rubbers,thermoplastics,vinyls	12	25014-31-7,25038-36-2,25038-59-9,25067-34-9,26099-71-8,308079-71-2,68648-82-8,9002-88-4,9003-07-0	food contact,food-contact products	2		0	CASP1	834	1			0	22075093	1
1309-48-4	magnesium oxide	Wiesinger et al. (2021),Groh et al. (2019)		additive,adhesive,antioxidant,catalyst,colorant,crosslinker,filler,flame retardant,food packaging,hardener,intermediate,lubricant,oxidizing agent,paint filler,process regulator,processing aid,sealing compound,smoke suppressant	18	rubbers	1		adhesive,food contact,food packaging,food-contact products,manufacturing container metals,manufacturing containers	6	PROGRAMMED CELL DEATH_R|TNF ALPHA SIGNALING PATHWAY_W|PROTEIN PROCESSING IN ENDOPLASMIC RETICULUM_K|IMMUNE SYSTEM_R|MTHFR DEFICIENCY_W|INTERLEUKIN-11 SIGNALING PATHWAY_W|LNCRNA-MEDIATED MECHANISMS OF THERAPEUTIC RESISTANCE_WC|INTRINSIC PATHWAY FOR APOPTOSIS_R|APOPTOTIC CLEAVAGE OF CELLULAR PROTEINS_R|TP53 REGULATES TRANSCRIPTION OF SEVERAL ADDITIONAL CELL DEATH GENES WHOSE SPECIFIC ROLES IN P53-D…	212	BAX,CASP3,CASP8,CASP9,CFLAR,CYCS,FAS,TNFRSF1A,TP53,TRAF2	5.81837e+35	10	BCL2,BIRC5,FADD,FASLG,TNFRSF10A	5.96333e+16	5	27920530	1			3
1309-64-4	antimony trioxide	Lithner et al. (2011),Campanale et al. (2020),Wiesinger et al. (2021),Stenmarck et al. (2017),Groh et al. (2019)	2B	accelerator,additive,adhesive,antioxidant,antistatic agent,catalyst,colorant,crosslinker,filler,flame retardant,intermediate,light stabilizer,lubricant,monomer,process regulator,processing aid,stabilizer	17	ABS,EPDM,EVA,HIPS,PA,PBT,PC,PE,PET,PP,PS,PUR,PVC,TPE,engineering thermoplastics,phenolics,polyester,rubbers,thermosets	19	25014-31-7,25038-36-2,25038-59-9,25067-34-9,26062-94-2,308079-71-2,68648-82-8,9003-07-0,9003-53-6,9003-55-8,9003-56-9,9009-54-5	adhesive,drinking water contact,food contact,food-contact products	4	TOLL-LIKE RECEPTOR CASCADES_R|TOLL LIKE RECEPTOR 4 (TLR4) CASCADE_R|PERTUSSIS_K|INTEGRIN SIGNALLING PATHWAY_P|TUBERCULOSIS_K	5	ITGAM	3684	1	MAPK8	5599	1	16112521	1	Noncancer	No Classification	1
0131-11-3		Hermabessiere et al. (2017),Akoueson et al. (2021),Teuten et al. (2009),Benjamin et al. (2017),Groh et al. (2019),Sanchez (2021)		adhesive,catalyst,colorant,filler,hardener,plasticizer,process regulator,softener,surface treatment finishing agent	9	CAB,HDPE,PA,PE,PET,PP,PS,PVC,rubbers	9	25014-31-7,25038-59-9,68648-82-8,9002-88-4,9003-07-0,9003-53-6,9004-36-8	adhesive,childcare articles,childrens toys,domestic products,ectoparasiticide,fly repellent,food contact,food contact plastics containing silicones,food-contact products,fragrances,lacquers,mosquito repellent,paints,personal care products	14		0			0			0		0
131-16-8		Sanchez (2021),Benjamin et al. (2017)		plasticizer	1	PVC resins,cellulose films	2		adhesives	1		0			0			0		0
131-17-9		Wiesinger et al. (2021),Groh et al. (2019)		adhesive,monomer,solvent	3	CPE,CR,CSM,NBR,PVC,polyester	6	308068-83-9,63231-66-3,68037-39-8,68648-82-8,9010-98-4	adhesive,food contact,food-contact products	3		0			0			0		0
131-18-0		Hahladakis et al. (2018),Wiesinger et al. (2021),Benjamin et al. (2017),Wensing et al. (2006)		biocide,gelling aid,plasticizer,processing aid,solvent	5	PVC,cellulose plastics,fibreglass,rubbers	4	65997-17-3,68648-82-8	adhesives,grouting agents,lacquers,paints	4		0			0			0		0
131-52-2		Wiesinger et al. (2021)		initiator	1	ABS,EPS,HDPE,HIPS,LDPE,PA,PC,PET,PP,PS,PUR,PVC,bioplastics,thermoplastics	14	25014-31-7,25038-59-9,25087-34-7,68648-82-8,9002-88-4,9003-07-0,9003-53-6,9003-55-8,9003-56-9,9009-54-5		0		0			0			0		0
131-55-5		Groh et al. (2019)		antioxidant	1		0			0		0			0			0		0
131-56-6	2,4-dihydroxybenzophenone	Wiesinger et al. (2021),Groh et al. (2019)		additive,antioxidant,biocide,colorant,stabilizer,uv absorber,uv stabilizer	7	PS,TPE,polyisoprene latex,unsaturated polyesters	4	26123-45-5,308079-71-2,9003-31-0,9003-53-6	alcohol-based cosmetics,coatings,consumer adhesives,drinking water contact,food contact,food-contact products,lacquers,pressure sensitive adhesives,varnishes	9	CADHERIN SIGNALING PATHWAY_P|ADHERENS JUNCTIONS INTERACTIONS_R|SCF(SKP2)-MEDIATED DEGRADATION OF P27/P21_R|CONSTITUTIVE SIGNALING BY ABERRANT PI3K IN CANCER_R|HIPPO SIGNALING PATHWAY_K|LNCRNA-MEDIATED MECHANISMS OF THERAPEUTIC RESISTANCE_WC|CELL JUNCTION ORGANIZATION_R|TFAP2 (AP-2) FAMILY REGULATES TRANSCRIPTION OF GROWTH FACTORS AND THEIR RECEPTORS_R|DNA DAMAGE RESPONSE_WC|PATHWAYS REGULATING HI…	124	CCND1,CDH2,ESR1,ESR2,SNAI1,SNAI2,TFF1	5.951e+26	7	CDH1,CDKN1A,KLK3,NKX3-1	99910263544824	4	2.33283e+39	5			1
131-57-7	oxybenzone	Wiesinger et al. (2021),Groh et al. (2019)		additive,adhesive,antioxidant,filler,heat stabilizer,light stabilizer,process regulator,processing aid,stabilizer,uv absorber,uv stabilizer	11	ABS,HDPE,LDPE,PA,PET,PP,PS,PUR,PVC,UP,acrylics,rubbers,thermoplastics	13	25014-31-7,25038-59-9,25087-34-7,68648-82-8,9002-88-4,9003-07-0,9003-53-6,9003-56-9,9009-54-5	adhesive,drinking water contact,food contact,food-contact products	4	CHOLESTEROL BIOSYNTHESIS PATHWAY_W|STEROL REGULATORY ELEMENT-BINDING PROTEINS (SREBP) SIGNALLING_W|ADIPOGENESIS_W|DNA DOUBLE STRAND BREAK RESPONSE_R|CHOLESTEROL METABOLISM (INCLUDES BOTH BLOCH AND KANDUTSCH-RUSSELL PATHWAYS)_W|CHOLESTEROL BIOSYNTHESIS_R|NUCLEAR RECEPTORS IN LIPID METABOLISM AND TOXICITY_W|G2/M DNA DAMAGE CHECKPOINT_R|MAMMARY GLAND DEVELOPMENT PATHWAY - PUBERTY (STAGE 2 OF 4)_W|AT…	55	ADIPOQ,AREG,FABP4,GREB1,H2AX,HMGCR,HMGCS1,INS,INS1,MYBL1,PGR,PPARA,PPARG,SGK1,TFF1,TP53BP1	9.37037e+63	16			0	3.19397e+39	5			1
1310-53-8		Wiesinger et al. (2021)		biocide,colorant	2		0			0		0			0			0		0
1310-58-3	potassium hydroxide	Wiesinger et al. (2021),Lithner et al. (2011)		catalyst,intermediate,processing aid	3	EVA,PUR	2	25067-34-9,9009-54-5		0	SIGNALING BY INTERLEUKINS_R|EXTRACELLULAR VESICLES IN THE CROSSTALK OF CARDIAC CELLS_W|INTERLEUKIN-12 FAMILY SIGNALING_R|PERTUSSIS_K|CYTOKINE SIGNALING IN IMMUNE SYSTEM_R|GENE AND PROTEIN EXPRESSION BY JAK-STAT SIGNALING AFTER INTERLEUKIN-12 STIMULATION_R|FAS LIGAND (FASL) PATHWAY AND STRESS INDUCTION OF HEAT SHOCK PROTEINS (HSP) REGULATION_W|PLATELET DEGRANULATION_R|PRION DISEASES_K|INTERLEUKIN-…	11	CFL1,HSPB1,IL1A,SOD1	1072331535526640	4	HSPB1,SOD1	33156647	2	21469165	1			1
1310-65-2		Wiesinger et al. (2021)		intermediate,plasticizer,processing aid	3		0			0		0			0			0		0
1310-66-3		Wiesinger et al. (2021)			0	thermoplastics	1			0		0			0			0		0
1310-73-2	sodium hydroxide	Groh et al. (2019),Lithner et al. (2011)		accelerator,activator,additive,adhesive,anti-foaming agent,antioxidant,catalyst,colorant,dispersing agent,filler,foaming agent,food packaging,hardener,lubricant,neutralizer,oxidizing agent,plasticizer,process regulator,softener,solution,solvent,stabilizer,surface treatment finishing agent,thickener,viscosity adjustor	25	EVA,PAA,PAA polyelectrolyte,PC,PF,epoxy resins	6	25067-34-9,26655-00-5,9003-01-4	adhesive,food contact,food packaging,food-contact products	4		0	EZR,IL1B	74303553	2			0	2995384829893920	2
13122-18-4		Wiesinger et al. (2021)		colorant,light stabilizer,processing aid	3	ABS,HDPE,LDPE,PA,PP,PUR,rubbers	7	25014-31-7,25087-34-7,9002-88-4,9003-07-0,9003-56-9,9009-54-5		0		0			0			0		0
13127-82-7		Wiesinger et al. (2021)		antioxidant,colorant	2	PA,PET,rubbers	3	25014-31-7,25038-59-9		0		0			0			0		0
131298-44-7		Wiesinger et al. (2021)		antioxidant,intermediate,processing aid	3	PA,PET,thermoplastics	3	25014-31-7,25038-59-9		0		0			0			0		0
1313-13-9		Wiesinger et al. (2021)		intermediate	1		0			0		0			0			0		0
1313-27-5	molybdenum trioxide	Wiesinger et al. (2021),Stenmarck et al. (2017)	2B	colorant,flame retardant,intermediate,processing aid	4	HDPE,LDPE,PES,PP,PVC	5	25087-34-7,25667-42-9,68648-82-8,9002-88-4,9003-07-0		0		0	NQO1	1728	1			0	9029048	1
1313-82-2		Wiesinger et al. (2021),Lithner et al. (2011)		antioxidant,intermediate,light stabilizer,lubricant,monomer	5	HDPE,LDPE,PC,PET,PPS	5	25038-59-9,25087-34-7,9002-88-4,9003-53-6		0		0			0			0		0
1313-97-9		Wiesinger et al. (2021)		antistatic agent,biocide,colorant,crosslinker,filler,light stabilizer,lubricant,processing aid	8		0			0		0			0			0		0
1313-99-1	nickel monoxide	Wiesinger et al. (2021)		antioxidant,heat stabilizer	2		0			0	ENDOCHONDRAL OSSIFICATION_W|PROGRAMMED CELL DEATH_R|CELLULAR RESPONSES TO EXTERNAL STIMULI_R|MYOMETRIAL RELAXATION AND CONTRACTION PATHWAYS_W|TNF ALPHA SIGNALING PATHWAY_W|IL-10 ANTI-INFLAMMATORY SIGNALING PATHWAY_W|IMMUNE SYSTEM_R|PERTUSSIS_K|IL-3 SIGNALING PATHWAY_W|INTERLEUKIN-11 SIGNALING PATHWAY_W|SELENIUM MICRONUTRIENT NETWORK_W|LNCRNA-MEDIATED MECHANISMS OF THERAPEUTIC RESISTANCE_WC|MITOPH…	278	ACTA2,ATF3,BAX,CASP3,COL1A2,CXCL1,CXCL2,FN1,GLI1,H2AX,HMOX1,IL1B,IL6,MEG3,NDRG1,PTCH1,SFTPD,SHH,SMO,SQSTM1,TGFB1,TNF,VIM	5.94676e+88	23	AIFM2,ATF3,BCL2,BECN1,CDH1,GPX4,IFNG,IL10,MAP1LC3B,MEG3,TNF	8.48835e+43	11	3.50066e+79	10			2
1314-13-2	zinc oxide	Hahladakis et al. (2018),Lithner et al. (2011),Wiesinger et al. (2021),Groh et al. (2019),Sanchez (2021)		activator,additive,adhesive,biocide,catalyst,colorant,dispersing agent,filler,flame retardant,foaming agent,food packaging,hardener,intermediate,lubricant,paint filler,pigment,process regulator,processing aid,sealing compound,softener,solvent,stabilizer,uv stabilizer,viscosity adjustor	24	PA,PBT,PC,PET,PSU,fluoropolymers,polyester,polyketones	8	25014-31-7,25038-59-9,25154-01-2,26062-94-2	adhesive,food contact,food packaging,food-contact products	4	B CELL RECEPTOR SIGNALING PATHWAY_W|PROGRAMMED CELL DEATH_R|MYOMETRIAL RELAXATION AND CONTRACTION PATHWAYS_W|IL-10 ANTI-INFLAMMATORY SIGNALING PATHWAY_W|CAMP SIGNALING PATHWAY_K|IL-3 SIGNALING PATHWAY_W|LNCRNA-MEDIATED MECHANISMS OF THERAPEUTIC RESISTANCE_WC|INTERLEUKIN-1 INDUCED ACTIVATION OF NF-KAPPA-B_W|MONOAMINE GPCRS_W|MAPK FAMILY SIGNALING CASCADES_R|REGULATION OF ACTIN DYNAMICS FOR PHAGOCY…	394	AR,BAX,BNIP3,CD36,CD63,CDC42,CEACAM8,CXCL8,DNAJA4,FAS,GADD45B,HMOX1,HSPA1A,ICAM1,IL1B,IL6,JUN,LAMP2,MAP1LC3B,MAP3K11,MSR1,PRDX3,PRNP,RAC1,RIPK1,SLC30A1,SOD1,SOD2,SQSTM1,TP53,TXNRD1,ZFP36	3.67582e+123	32	ADRB1,ADRB3,AGTR1,ATP2A2,ATP2B1,BCL2,CAT,CCL18,CR1,CREB5,CRYM,FAS,MMP13,NR3C1,SLC12A1,STAT1	1.53155e+55	16	2.01941e+127	16			3
1314-22-3		Wiesinger et al. (2021),Lithner et al. (2011)		initiator,odor agent	2	PVDF	1	24937-79-9		0		0			0			0		0
1314-41-6		Wiesinger et al. (2021),Stenmarck et al. (2017)		flame retardant,intermediate,odor agent,plasticizer,processing aid,stabilizer,viscosity adjustor	7	HDPE,LDPE,PA,PC,PET,PP,PS,PUR,PVC,bioplastics,rubbers,thermoplastics	12	25014-31-7,25038-59-9,25087-34-7,68648-82-8,9002-88-4,9003-07-0,9003-53-6,9009-54-5	consumer electronics,electronic toys,floor mats,packaging,pc casing,plastic shoes,recycled weee plastic,shredder residue from cases in electronics,shredder residue from mixed electronic plastics,tv casing	10		0			0			0		0
1314-56-3		Groh et al. (2019)		adhesive,catalyst,colorant,filler,flame retardant,food packaging,hardener,lubricant,process regulator	9		0		adhesive,food contact,food packaging,food-contact products	4		0			0			0		0
1314-60-9		Groh et al. (2019)		adhesive,colorant,flame retardant	3	ABS,HIPS,PO,PP,PVC,UP,polyester,vinyls	8	26099-71-8,68648-82-8,9003-07-0,9003-55-8,9003-56-9	adhesive	1		0			0			0		0
1314-62-1	vanadium pentoxide	Wiesinger et al. (2021)	2B	colorant,crosslinker,filler,intermediate,lubricant,odor agent,processing aid	7	rubbers	1			0	IL-10 ANTI-INFLAMMATORY SIGNALING PATHWAY_W|IL-3 SIGNALING PATHWAY_W|CONSTITUTIVE SIGNALING BY ABERRANT PI3K IN CANCER_R|INTEGRIN SIGNALLING PATHWAY_P|LNCRNA-MEDIATED MECHANISMS OF THERAPEUTIC RESISTANCE_WC|FORMATION OF RNA POL II ELONGATION COMPLEX_R|PLATELET AGGREGATION (PLUG FORMATION)_R|MAPK FAMILY SIGNALING CASCADES_R|SIGNALING BY TGF-BETA FAMILY MEMBERS_R|EGFR TYROSINE KINASE INHIBITOR RESI…	461	CCL8,CDC25C,CX3CR1,CXCL10,CXCL8,CXCL9,GDF15,HBEGF,HGF,IFNB1,IL6,JUN,KLF7,NAMPT,NQO1,PIPOX,SOCS3,SOD2,STC1,TNF,VEGFA	6.356e+84	21	BTG1,BTG2,CCN2,CCNG2,CDK7,CDK9,CDKN1A,CDKN1B,CDKN1C,CDKN2C,COL1A1,COL1A2,COL3A1,FGF2,FGF9,GAS1,IFNGR1,IL15,JAK2,KEAP1,MARCKS,OXR1,OXSR1,SMAD1,SMURF1,SOCS1,STAT1,TGFB2,TRAF4,VCAM1	6.94783e+119	30	9.70751e+46	6	Noncancer	No Classification	1
1314-98-3	zinc sulfide	Wiesinger et al. (2021),Groh et al. (2019),Hahladakis et al. (2018)		additive,adhesive,colorant,filler,hardener,lubricant,pigment,process regulator,sealing compound,uv stabilizer	10		0		adhesive,food contact,food-contact products	3	B CELL RECEPTOR SIGNALING PATHWAY_W|TRANSLATION INHIBITORS IN CHRONICALLY ACTIVATED PDGFRA CELLS_W|IL-10 ANTI-INFLAMMATORY SIGNALING PATHWAY_W|CAMP SIGNALING PATHWAY_K|IL-3 SIGNALING PATHWAY_W|RIP-MEDIATED NFKB ACTIVATION VIA ZBP1_R|INTERLEUKIN-1 INDUCED ACTIVATION OF NF-KAPPA-B_W|TOLL LIKE RECEPTOR 5 (TLR5) CASCADE_R|SUMO E3 LIGASES SUMOYLATE TARGET PROTEINS_R|TRAF6 MEDIATED IRF7 ACTIVATION_R|TR…	374	ADORA2A,CASP1,CCL2,CD55,CXCR4,FN1,HMOX1,IFNA1,IFNGR2,IKBKB,IL10,IL1A,IL1B,IL1RAP,IL37,IL6,IRAK1,IRAK2,IRF1,MAPK14,MAPK8,MYD88,NFKB2,NFKBIA,NLRC4,PGLYRP3,PTAFR,SERPINA1,TGFB1,TLR3,TLR6,TNF,TNFRSF1A,TOLLIP,TRAF6,TREM1	1.35835e+148	36	ADORA2A,CCL2,CCR3,CD14,COLEC12,IL10,IL1R2,IL1RAPL2,IL1RL2,IL1RN,IRAK2,NFKB2,PROC,RELA,SERPINE1,TLR10	1.35635e+64	16	2234229221481470	2			3
13149-00-3		Stenmarck et al. (2017)		hardener,intermediate,monomer	3	epoxy resins	1			0		0			0			0		0
131513-00-3		Wiesinger et al. (2021)		biocide	1	ABS,HDPE,LDPE,PP,PS,PVC	6	25087-34-7,68648-82-8,9002-88-4,9003-07-0,9003-53-6,9003-56-9		0		0			0			0		0
131538-00-6		Wiesinger et al. (2021)		colorant	1		0			0		0			0			0		0
13159-52-9		Wiesinger et al. (2021)		catalyst,colorant	2	HDPE,LDPE,PP,PVC	4	25087-34-7,68648-82-8,9002-88-4,9003-07-0		0		0			0			0		0
1317-35-7		Wiesinger et al. (2021)		biocide	1		0			0		0			0			0		0
1317-36-8		Wiesinger et al. (2021),Stenmarck et al. (2017)		stabilizer	1	PVC,bioplastics,thermoplastics	3	68648-82-8	consumer electronics,electronic toys,floor mats,packaging,pc casing,plastic shoes,recycled weee plastic,shredder residue from cases in electronics,shredder residue from mixed electronic plastics,tv casing	10		0			0			0		0
1317-38-0	cupric oxide	Wiesinger et al. (2021)		blowing agent,filler,intermediate	3	PS,PUR	2	9003-53-6,9009-54-5		0	WNT SIGNALING PATHWAY (NETPATH)_WC|PROGRAMMED CELL DEATH_R|MYOMETRIAL RELAXATION AND CONTRACTION PATHWAYS_W|IL-10 ANTI-INFLAMMATORY SIGNALING PATHWAY_W|TRANSCRIPTIONAL REGULATION BY E2F6_R|NONSENSE MEDIATED DECAY (NMD) INDEPENDENT OF THE EXON JUNCTION COMPLEX (EJC)_R|IL-3 SIGNALING PATHWAY_W|MRNA PROCESSING_W|LNCRNA-MEDIATED MECHANISMS OF THERAPEUTIC RESISTANCE_WC|KINESINS_R|INTERLEUKIN-1 INDUCED…	424	ACSL3,ACTN4,AFF1,ALS2,ARC,ASNS,ATF1,ATF3,ATP6V1A,ATP6V1B2,ATP6V1C1,ATP6V1D,ATP6V1G1,ATP6V1H,ATP7A,ATP7B,BEX2,BLOC1S1,BNIP3L,BRCA2,BRF2,C1S,C5ORF58,CALM1,CALU,CAPZB,CARD6,CCNK,CCT5,CCT6A,CCT8,CDC40,CDK5R2,CDKL3,CDKN1A,CDKN2AIP,CEBPG,CELF1,CFL1,CIR,CLCN6,CLK1,CLTCL1,CLU,CNN3,CPEB4,CREM,CRIPT,CRYAB,CRYBG1,CSTA,CTSV,CXCL8,CYB5R2,DDIT3,DDX5,DHRS2,DHX58,DNAJA1,DNAJA4,DNAJB1,DNAJB6,DNAJB9,DNAJC3,E2F1,E2…	2181,81,4299,57679,23237,440,466,467,523,526,528,51382,9550,51606,538,540,84707,2647,665,675,55290,716,133874,801,813,832,84674,8812,22948,908,10694,51362,8941,51265,1026,55602,1054,10658,1072,191577,1185,1195,8218,1191,1266,80315,1390,9419,1410,202,1475,1515,3576,51700,1649,1655,10202,79132,3301,55466,3337,10049,4189,5611,1869,1876,1933,1958,51386,7458,8178,219738,54620,2353,2354,1112,83856,2371…	306	ABCB10,ABCF1,ACSL4,ACTR3B,ACTR3C,AHCY,AHNAK,AJUBA,ALDH1A1,ALDOA,ALDOC,ALPK2,ANGPTL4,AREG,ARF3,ATR,ATRX,AURKA,AURKB,AXIN2,AXL,BANF1,BARD1,BBC3,BCAR3,BCL2,BCL2A1,BCL2L1,BSG,C1QBP,CALR,CAP1,CCDC80,CCNA2,CCNB1,CCNB2,CCT3,CDC20,CDC42,CDCA3,CDK1,CDK6,CDKN1B,CDKN2C,CENPA,CIT,CKAP2,CKAP5,CLDN23,COCH,COL4A1,COL5A1,COL5A2,DAPK1,DBF4,DIS3L,DLC1,DLG5,DLGAP5,DNAJC5,DST,E2F7,E2F8,ECHS1,EFEMP1,EFHB,EHMT1,EIF2AK…	23456,23,2182,57180,653857,191,79026,84962,216,226,230,115701,51129,374,377,545,546,6790,9212,8313,558,8815,580,27113,8412,596,597,598,682,708,811,10487,151887,890,891,9133,7203,991,998,83461,983,1021,1027,1031,1058,11113,26586,9793,137075,1690,1282,1289,1290,1612,10926,115752,10395,9231,9787,80331,667,144455,79733,1892,2202,151651,79813,440275,8665,2048,2052,2064,7813,7430,81610,26235,26271,5166…	197	2.48158e+79	10			1
1317-39-1		Wiesinger et al. (2021)		antioxidant,biocide,catalyst,colorant,crosslinker,filler,intermediate,light stabilizer,lubricant,processing aid	10	PUR,PVC,rubbers	3	68648-82-8,9009-54-5		0		0			0			0		0
1317-60-8		Wiesinger et al. (2021)	3	antistatic agent,biocide	2		0			0		0			0			0		0
1317-61-9		Wiesinger et al. (2021)			0		0			0		0			0			0		0
1317-65-3		Wiesinger et al. (2021)		antioxidant,biocide,catalyst,colorant,crosslinker,filler,heat stabilizer,initiator,intermediate,lubricant,monomer,odor agent,plasticizer,processing aid	14	PVC,thermoplastics	2	68648-82-8		0		0			0			0		0
1317-65-9		Groh et al. (2019)			0		0		inorganic pigments	1		0			0			0		0
1317-80-2		Groh et al. (2019)		adhesive,colorant,filler,hardener,lubricant,sealing compound	6		0		adhesive,inorganic pigments	2		0			0			0		0
1318-02-01		Wiesinger et al. (2021)			0		0			0		0			0			0		0
1318-74-7		Wiesinger et al. (2021)			0		0			0		0			0			0		0
1318-93-0		Groh et al. (2019)		,filler	2		0		fillers,nanoparticles	2		0			0			0		0
13189-00-9		Wiesinger et al. (2021)		antioxidant,light stabilizer,processing aid	3	rubbers	1			0		0			0			0		0
1319-46-6		Wiesinger et al. (2021),Groh et al. (2019),Stenmarck et al. (2017)		biocide,colorant,filler,heat stabilizer,intermediate,lubricant,plasticizer,processing aid,stabilizer	9	PVC	1	68648-82-8	consumer electronics,electronic toys,floor mats,packaging,pc casing,plastic shoes,recycled weee plastic,shredder residue from cases in electronics,shredder residue from mixed electronic plastics,tv casing	10		0			0			0		0
1319-77-3		Wiesinger et al. (2021)		antioxidant,colorant,crosslinker,filler,intermediate,processing aid,viscosity adjustor	7	PUR,rubbers	2	9009-54-5		0		0			0			0		0
132-27-4		Wiesinger et al. (2021)	2B	biocide,colorant,filler,light stabilizer	4	HDPE,LDPE,PA,PET,PP,PUR,PVC,rubbers	8	25014-31-7,25038-59-9,25087-34-7,68648-82-8,9002-88-4,9003-07-0,9009-54-5		0		0			0			0		0
1321-64-8		Wiesinger et al. (2021)		light stabilizer	1	HDPE,LDPE,PS,bioplastics,rubbers,thermoplastics	6	25087-34-7,9002-88-4,9003-53-6		0		0			0			0		0
1321-74-0		Wiesinger et al. (2021)		catalyst,crosslinker,initiator,light stabilizer,processing aid	5	HDPE,LDPE,rubbers	3	25087-34-7,9002-88-4		0		0			0			0		0
1323-83-7		Groh et al. (2019)		antistatic agent	1		0		food contact plastics containing silicones	1		0			0			0		0
1324-76-1		Groh et al. (2019)		colorant,food packaging	2		0		food contact,food packaging,food-contact products	3		0			0			0		0
1325-82-2		Wiesinger et al. (2021)		lubricant	1		0			0		0			0			0		0
1325-87-7		Wiesinger et al. (2021)			0	HDPE,LDPE	2	25087-34-7,9002-88-4		0		0			0			0		0
1326-04-01		Wiesinger et al. (2021)		colorant,filler,intermediate,processing aid	4		0			0		0			0			0		0
1327-53-3	arsenic trioxide	Wiesinger et al. (2021),Stenmarck et al. (2017)		antimicrobial,biocide,colorant,filler,flame retardant,heat stabilizer,intermediate,lubricant,odor agent,processing aid	10	ABS,EPS,HDPE,HIPS,LDPE,PA,PC,PES,PET,PP,PS,PUR,PVC,rubbers,thermoplastics	15	25014-31-7,25038-59-9,25087-34-7,25667-42-9,68648-82-8,9002-88-4,9003-07-0,9003-53-6,9003-55-8,9003-56-9,9009-54-5	childrens products,construction materials,consumer products	3		1445	ABCA1,ABCA3,ABCA9,ABCB1,ABCB4,ABCC1,ABCC2,ABCC5,ABCG2,ABHD1,ABHD3,ABI2,ABL1,ABLIM1,ACAA2,ACAT1,ACO1,ACOT9,ACSL1,ACTA2,ACTB,ACTG2,ACTL6B,ACTR3,ACTR3C,ACYP2,ADAM29,ADAMDEC1,ADAMTS1,ADAR,ADH1A,ADIPOQ,ADM,AFAP1,AFTPH,AGL,AGPAT4,AGPAT9,AGPS,AGR2,AHCY,AHCYL1,AHSA2P,AKAP12,AKAP13,AKAP3,AKAP8L,AKAP9,AKIRIN2,AKR1C1,AKR1C2,AKR1C3,AKT1,ALAS1,ALAS2,ALDH1A3,ALDH1B1,ALDH3A2,ALDOA,ALG13,ALOX5AP,ALX4,AMBP,ANGPT2…	19,21,10350,5243,5244,4363,1244,10057,9429,84696,171586,10152,25,3983,10449,38,48,23597,2180,59,60,72,51412,10096,653857,98,11086,27299,9510,103,124,9370,133,60312,54812,178,56895,102843911,8540,10551,191,10768,130872,9590,11214,10566,26993,10142,55122,1645,1646,8644,207,211,212,220,219,224,226,79868,241,60529,259,285,288,54467,29123,23253,22881,10541,23519,84168,301,302,8639,84909,1174,1176,317,…	1859	A2M,AARS1,ABCA1,ABCB1,ABCC1,ABCC13,ABCC2,ABCC3,ABCC4,ABCG2,ABL1,ACAT2,ACKR1,ACO1,ACO2,ACSS2,ACTA2,ACTB,ACTG1,ACTN3,ACTR1B,ACVRL1,ACY1,ACYP1,ADAMTS15,ADAMTS2,ADAMTS4,ADAMTS5,ADAMTSL3,ADCY9,ADGRE5,ADGRF5,ADGRG2,ADK,ADM,ADRA2A,ADRA2B,ADSS2,AFDN,AFF4,AFP,AGO2,AGPAT5,AGTR1,AICDA,AIF1,AKAP9,AKNA,AKR1B1,AKT1,ALDH1A1,ALDH1A3,ALDH6A1,ALDH7A1,ALDH8A1,ALDOA,ALDOC,ALOX5AP,ALPP,AMACR,AMOT,ANGPT1,ANGPTL1,ANK3,…	2,16,19,5243,4363,150000,1244,8714,10257,9429,25,39,2532,48,50,55902,59,60,71,89,10120,94,95,97,170689,9509,9507,11096,57188,115,976,221395,10149,132,133,150,151,159,4301,27125,174,27161,55326,185,57379,199,10142,80709,231,207,216,220,4329,501,64577,226,230,241,250,23600,154796,284,9068,288,29123,147463,63982,290,301,302,1176,322,348,358,366,367,93663,23092,57492,84159,10123,80210,10776,140458,41…	1359	21061466,19781379,17530438,12560223,22730174,16613325,10803529,20530422,16184197,18546268,11798779,30362509,17259349,23721794,29164574,21278055,19489279,19080345,27793025,16029599,24944602,28768059,19000444,18636201,17064470,19642359,23725168,19771260,16328441,29059232,17081986,30237538,14642128,20403207,32683294,22963400,16884364,16914093,31079498,15547942,19950550,20074581,22684020,20416177,246…	534			1
13276-08-09		Groh et al. (2019)		anti-blocking agent,filler,release agent,slip agent	4		0			0		0			0			0		0
1328-53-6		Groh et al. (2019)		adhesive,colorant,filler,hardener,pigment,process regulator	6		0		adhesive,food contact,food-contact products,manufacturing container metals,organic pigments	5		0			0			0		0
0133-06-02		Wiesinger et al. (2021)		crosslinker,filler,processing aid	3		0			0		0			0			0		0
0133-06-03		Groh et al. (2019)		food packaging	1		0		food contact,food packaging,food-contact products	3		0			0			0		0
0133-07-03		Wiesinger et al. (2021)		colorant	1		0			0		0			0			0		0
133-14-2		Wiesinger et al. (2021),Lithner et al. (2011)		colorant,initiator	2	UP	1			0		0			0			0		0
1330-20-7	xylenes	Wiesinger et al. (2021),Groh et al. (2019),Lithner et al. (2011)	3	adhesive,anti-foaming agent,antimicrobial,antistatic agent,catalyst,colorant,dispersing agent,filler,flame retardant,hardener,lubricant,oxidizing agent,paint filler,plasticizer,sealing compound,softener,solvent,stabilizer,surface treatment agent,thickener,viscosity adjustor	21	PPE,PPO,TPU,thermoplastics	4	25322-69-4,9009-54-5,9041-80-9	adhesive,food contact,food-contact products,manufacturing container metals,manufacturing containers	5	NEUREXINS AND NEUROLIGINS_R|NEURONAL SYSTEM_R|PROTEIN-PROTEIN INTERACTIONS AT SYNAPSES_R	3	ACE,CARMIL3,CDCP2,CXCL8,DPT,ENTPD1,HSPA5,POLD4	1.63691e+34	8	BMP8B,CACNG8,CAMKV,CLCN4,CLIP2,CNTNAP3,DISC1,FEZ2,FLVCR1,FMR1,FN1,GLS2,GRM1,H3C15,IL1RAPL1,KLF4,MALAT1,NAMPT,NOTCH1,OTX1,PAPLN,RAB11FIP1,RP9P,SHANK1,SLITRK5,SULT4A1,SYT2,TP73,WASHC2C,WNT7B,YTHDF1	6.56593e+146	31	3.17343e+39	5	Noncancer	No Classification	1
1330-43-4		Wiesinger et al. (2021),Groh et al. (2019),Stenmarck et al. (2017)		additive,adhesive,antioxidant,buffering agent,catalyst,colorant,crosslinker,filler,intermediate,light stabilizer,lubricant,processing aid,resins,viscosity adjustor	14	PA,formaldehyde resins,nylon,resins	4	105-57-7,25014-31-7,50327-22-5,9003-35-4	adhesive,food contact,food-contact products,impregnation products,paints	5		0			0			0		0
1330-61-6		Wiesinger et al. (2021)		processing aid	1		0			0		0			0			0		0
1330-78-5	imol s-140	Wiesinger et al. (2021),Groh et al. (2019)		adhesive,extreme pressure lubricant,flame retardant,lubricant,plasticizer,softener	6	PVC	1	68648-82-8	adhesive,extreme pressure lubricants	2	PHOTODYNAMIC THERAPY-INDUCED UNFOLDED PROTEIN RESPONSE_W|PROGRAMMED CELL DEATH_R|CELLULAR RESPONSES TO EXTERNAL STIMULI_R|PRADER-WILLI AND ANGELMAN SYNDROME_W|CLASSICAL PATHWAY OF STEROIDOGENESIS, INCLUDING DISEASES_W|TNF ALPHA SIGNALING PATHWAY_W|CENTRAL CARBON METABOLISM IN CANCER_K|PERTUSSIS_K|MTHFR DEFICIENCY_W|ACTIVATION OF PPARGC1A (PGC-1ALPHA) BY PHOSPHORYLATION_R|INTRINSIC PATHWAY FOR APO…	195	ATP5A1,CASP3,CASP9,CCND2,CYP11A1,CYP19A1,DSP,GADD45G,GSC,HMOX1,IGFBP5,MKI67,PINX1,SOD1,STMN1,TERF1,TNKS2,TP53	1.19468e+74	18	BCL2,BCL2L11,EPO,ERCC3,ERCC5,LDHA,MAPK14,SNAI1,SULT1E1,SULT2A1,VEGFC	5.961e+43	11	3154964622446820	2			3
13302-00-6		Stenmarck et al. (2017)		catalyst	1	PUR	1	9009-54-5		0		0			0			0		0
1332-07-06		Wiesinger et al. (2021),Stenmarck et al. (2017)		colorant,flame retardant	2	EVA,PE,PP,PUR,PVC	5	25038-59-9,25067-34-9,68648-82-8,9003-07-0,9009-54-5		0		0			0			0		0
1332-37-2		Wiesinger et al. (2021)		filler,lubricant,monomer,plasticizer,processing aid	5	HDPE,LDPE	2	25087-34-7,9002-88-4		0		0			0			0		0
1332-58-7		Wiesinger et al. (2021),Groh et al. (2019),Lithner et al. (2011)		additive,adhesive,biocide,catalyst,colorant,filler,hardener,intermediate,lubricant,odor agent,paint filler,process regulator,processing aid,sealing compound,stabilizer,surface treatment agent,viscosity adjustor	17	PS	1	9003-53-6	adhesive,food contact,food-contact products	3		0			0			0		0
1332-77-0		Wiesinger et al. (2021)			0		0			0		0			0			0		0
13323-62-1		Wiesinger et al. (2021)		antistatic agent,catalyst,colorant,crosslinker,filler,intermediate,processing aid	7		0			0		0			0			0		0
13323-63-2		Wiesinger et al. (2021)		antioxidant,blowing agent	2	HDPE,LDPE,PP,rubbers,thermoplastics	5	25087-34-7,9002-88-4,9003-07-0		0		0			0			0		0
1333-74-0	hydrogen	Wiesinger et al. (2021),Lithner et al. (2011)		colorant,filler,gas mixture component,intermediate,lubricant,processing aid	6	LLDPE,PA,PET,thermoplastics	4	25014-31-7,25038-59-9,25087-34-7		0	AMYOTROPHIC LATERAL SCLEROSIS (ALS)_W|CELLULAR RESPONSES TO EXTERNAL STIMULI_R|IMMUNE SYSTEM_R|CYTOKINE SIGNALING IN IMMUNE SYSTEM_R|FOXO SIGNALING PATHWAY_K|SELENIUM MICRONUTRIENT NETWORK_W|INTERLEUKIN-12 SIGNALING_R|NEURODEGENERATIVE DISEASES_R|VITAMIN B12 METABOLISM_W|ENERGY METABOLISM_W|DEREGULATED CDK5 TRIGGERS MULTIPLE NEURODEGENERATIVE PATHWAYS IN ALZHEIMER'S DISEASE MODELS_R|FOLATE METABO…	31	APP,CAT,FOXO3,SIRT1,SOD1,SOD2	3.51847e+22	6	APP,CAT,FOXO3,SIRT1,SOD1,SOD2	3.51847e+22	6	26271894	1			1
1333-82-0	chromium trioxide	Wiesinger et al. (2021),Stenmarck et al. (2017)		catalyst,colorant,light stabilizer	3	PE	1	25038-59-9		0		0			0	CXCL8	3576	1	8006454	1
1333-86-4		Wiesinger et al. (2021),Groh et al. (2019)	2B	additive,adhesive,antistatic agent,colorant,filler,food packaging,hardener,lubricant,paint filler,pigment,process regulator,sealing compound,softener,stabilizer,surface treatment finishing agent	15	ABS,EPDM,HDPE,HIPS,IIR,LDPE,LLDPE,PA,PE,PMMA,PP,PS,PVC,SAN,SBR,XLPE,acrylics,rubbers,silicone (rubber),styrenics	20	25014-31-7,25038-36-2,25038-59-9,25087-34-7,308063-43-6,63394-02-5,68648-82-8,9002-88-4,9003-07-0,9003-53-6,9003-54-7,9003-55-8,9003-56-9,9011-14-7	adhesive,carbon blacks,conductive fillers & fibers,fillers,food contact,food packaging,food-contact products,manufacturing container metals,manufacturing containers,pigments	10		0			0			0		0
1333-88-6		Wiesinger et al. (2021)		antioxidant,biocide,catalyst,colorant,filler,intermediate,light stabilizer,lubricant,odor agent,plasticizer,processing aid	11	PUR,thermoplastics	2	9009-54-5		0		0			0			0		0
1335-31-5		Wiesinger et al. (2021),Groh et al. (2019),Stenmarck et al. (2017)		catalyst,colorant,crosslinker	3	HDPE,LDPE,PP,PUR,PVC,thermoplastics	6	25087-34-7,68648-82-8,9002-88-4,9003-07-0,9009-54-5		0		0			0			0		0
1335-32-6		Wiesinger et al. (2021),Stenmarck et al. (2017)		processing aid,stabilizer	2	PVC,thermoplastics	2	68648-82-8	consumer electronics,electronic toys,floor mats,packaging,pc casing,plastic shoes,recycled weee plastic,shredder residue from cases in electronics,shredder residue from mixed electronic plastics,tv casing	10		0			0			0		0
1336-21-6		Wiesinger et al. (2021),Groh et al. (2019),Lithner et al. (2011)		acidifying agent,additive,adhesive,antioxidant,byproduct,catalyst,colorant,filler,flame retardant,foaming agent,hardener,intermediate,lubricant,oxidizing agent,process regulator,sealing compound,softener,solvent,surface treatment finishing agent,thickener	20	MF,PF,UF	3	26655-00-5,9003-08-1,9011-05-6	adhesive,food contact,food-contact products,manufacturing plastics,manufacturing rubber	5		0			0			0		0
1336-36-3		Wiesinger et al. (2021),Hahladakis et al. (2018)	1	colorant	1		0			0		0			0			0		0	Cancer	Probable Carcinogen
1337-33-3		Groh et al. (2019)			0		0			0		0			0			0		0
1338-02-09		Wiesinger et al. (2021),Groh et al. (2019)		adhesive,antimicrobial,catalyst,filler,lubricant,process regulator	6		0		adhesive,food contact,food-contact products,manufacturing container metals,manufacturing plastics,manufacturing rubber	6		0			0			0		0
1338-23-4		Lithner et al. (2011)		initiator	1	UP	1			0		0			0			0		0
1338-39-2		Groh et al. (2019)		additive,anti-fogging agent,colorant,dispersing agent,lubricant,solvent,surfactant	7		0		food contact,food-contact products,manufacturing plastics	3		0			0			0		0
13393-93-6		Groh et al. (2019)		adhesive,lubricant	2		0		adhesive,manufacturing plastics	2		0			0			0		0
13395-16-9		Wiesinger et al. (2021)		processing aid	1	thermoplastics	1			0		0			0			0		0
134-51-7		Groh et al. (2019),Stenmarck et al. (2017)		flame retardant	1	ABS,EPS,HIPS,PAS,PBT,PE,PES,PP,PUR,PUR foam,epoxies	11	25038-59-9,25667-42-9,26062-94-2,79293���56���4,9003-07-0,9003-53-6,9003-55-8,9003-56-9,9009-54-5	WEEE,cable insulation,car fittings,car seats,casing for electronics,computer casing,electronics,furniture,household appliances,insulation,packaging,personal computers,recycled WEEE plastic,scanners,toys,tv,tv casing,upholstery,upholstery for elv	19		0			0			0		0
13414-95-4		Akoueson et al. (2021)		antioxidant	1	ABS	1	9003-56-9		0		0			0			0		0
13423-61-5		Wiesinger et al. (2021)		antistatic agent,biocide,colorant,filler,lubricant,odor agent,processing aid,viscosity adjustor	8		0			0		0			0			0		0
134237-50-6		Wiesinger et al. (2021),Stenmarck et al. (2017)		colorant,flame retardant,lubricant,odor agent,processing aid	5	EPS,HDPE,HIPS,LDPE,XPS,thermoplastics	6	25087-34-7,9002-88-4,9003-53-6,9003-55-8	bean bag filling,electrical and electronic products,electronic waste,furniture,insulation	5		0			0			0		0
134237-51-7		Wiesinger et al. (2021),Stenmarck et al. (2017)		antioxidant,flame retardant,light stabilizer	3	EPS,HDPE,HIPS,LDPE,PP,PUR,XPS,rubbers	8	25087-34-7,9002-88-4,9003-07-0,9003-53-6,9003-55-8,9009-54-5	bean bag filling,electrical and electronic products,electronic waste,furniture,insulation	5		0			0			0		0
134237-52-8		Wiesinger et al. (2021),Stenmarck et al. (2017)		colorant,crosslinker,filler,flame retardant,processing aid	5	EPS,HIPS,XPS	3	9003-53-6,9003-55-8	bean bag filling,electrical and electronic products,electronic waste,furniture,insulation	5		0			0			0		0
13424-46-9		Wiesinger et al. (2021),Stenmarck et al. (2017)		biocide,colorant,filler,flame retardant,intermediate,lubricant,odor agent,plasticizer,processing aid,stabilizer	10	PVC	1	68648-82-8	consumer electronics,electronic toys,floor mats,packaging,pc casing,plastic shoes,recycled weee plastic,shredder residue from cases in electronics,shredder residue from mixed electronic plastics,tv casing	10		0			0			0		0
1344-08-07		Wiesinger et al. (2021)		antioxidant,catalyst,heat stabilizer,intermediate,light stabilizer,monomer,plasticizer,processing aid	8	PUR,PVC	2	68648-82-8,9009-54-5		0		0			0			0		0
1344-09-08		Wiesinger et al. (2021)		colorant,intermediate	2		0			0		0			0			0		0
1344-28-1	aluminum oxide	Wiesinger et al. (2021),Groh et al. (2019)		additive,adhesive,biocide,blowing agent,catalyst,colorant,filler,flame retardant,food packaging,hardener,intermediate,lubricant,odor agent,paint filler,plasticizer,process regulator,processing aid,sealing compound,stabilizer,surface treatment agent,viscosity adjustor	21	LDPE	1	25087-34-7	adhesive,conductive pigments,food contact,food packaging,food-contact products,manufacturing container metals,manufacturing containers	7	PROGRAMMED CELL DEATH_R|MYOMETRIAL RELAXATION AND CONTRACTION PATHWAYS_W|IL-10 ANTI-INFLAMMATORY SIGNALING PATHWAY_W|IL-3 SIGNALING PATHWAY_W|INTEGRIN SIGNALLING PATHWAY_P|CONSTITUTIVE SIGNALING BY ABERRANT PI3K IN CANCER_R|LNCRNA-MEDIATED MECHANISMS OF THERAPEUTIC RESISTANCE_WC|REGULATION OF ACTIN CYTOSKELETON_K|INTERLEUKIN-1 INDUCED ACTIVATION OF NF-KAPPA-B_W|PLATELET AGGREGATION (PLUG FORMATIO…	470	ALPL,BCL2L1,BGLAP,BGN,BMP1,BMP2,BMP4,CD36,CDH11,CDKN1A,COL10A1,COL11A1,COL15A1,COL1A1,COL1A2,COMP,CTSK,CXCL8,EGFR,FLT1,FN1,IBSP,ICAM1,IL10,IL1A,IL1B,IL6,ITGA1,ITGA3,ITGA5,ITGB1,JUN,MMP1,MMP2,MMP3,MMP9,PDGFA,PHEX,PTK2,SELE,SERPINH1,SHC1,SP7,SPP1,STATH,TGFB1,TGFBR2,TNF,TNFSF10,TP53,VCAM1,VEGFA,VEGFB	2.49599e+204	53	ACP5,BMP6,FOS,MMP8,SCARB1	5465423534317940	5	1.94641e+71	9			2
1344-37-2		Wiesinger et al. (2021),Stenmarck et al. (2017),Sanchez (2021)		antioxidant,colorant,heat stabilizer,light stabilizer,lubricant,pigment,processing aid	7	ABS,CA,EPS,HDPE,HIPS,LDPE,PA,PC,PET,PP,PS,PUR,PVC,bioplastics,thermoplastics	15	25014-31-7,25038-59-9,25087-34-7,68648-82-8,9002-88-4,9003-07-0,9003-53-6,9003-55-8,9003-56-9,9004-35-7,9009-54-5		0		0			0			0		0
1344-40-7		Wiesinger et al. (2021)		colorant,filler,lubricant,processing aid	4		0			0		0			0			0		0
1344-43-0		Wiesinger et al. (2021)		catalyst,crosslinker,initiator,processing aid,viscosity adjustor	5		0			0		0			0			0		0
1344-48-5		Wiesinger et al. (2021),Stenmarck et al. (2017)		catalyst	1	PUR	1	9009-54-5		0		0			0			0		0
1344-67-8		Wiesinger et al. (2021)		antistatic agent	1		0			0		0			0			0		0
1344-81-6		Wiesinger et al. (2021)		lubricant,plasticizer	2		0			0		0			0			0		0
1344-95-2		Groh et al. (2019)		adhesive,filler,hardener,process regulator,stabilizer	5		0		adhesive,food contact,food-contact products,manufacturing plastics,manufacturing rubber	5		0			0			0		0
13446-18-9		Wiesinger et al. (2021)			0		0			0		0			0			0		0
13446-34-9		Wiesinger et al. (2021)			0		0			0		0			0			0		0
1345-16-0		Wiesinger et al. (2021)		antioxidant,colorant,heat stabilizer,intermediate,light stabilizer,lubricant,processing aid	7	ABS,PC,PET,PUR,PVC	5	25038-59-9,68648-82-8,9003-56-9,9009-54-5		0		0			0			0		0
1345-27-3		Groh et al. (2019)		,pigment,special effect pigment	3		0		metallic pigments,pearlescent pigments,special effect pigments	3		0			0			0		0
13453-65-1		Wiesinger et al. (2021),Stenmarck et al. (2017)		antioxidant,biocide,colorant,filler,intermediate,processing aid,stabilizer	7	PVC	1	68648-82-8	consumer electronics,electronic toys,floor mats,packaging,pc casing,plastic shoes,recycled weee plastic,shredder residue from cases in electronics,shredder residue from mixed electronic plastics,tv casing	10		0			0			0		0
13455-36-2		Wiesinger et al. (2021)		antioxidant,biocide,colorant,filler,intermediate,lubricant,odor agent,processing aid	8	PA	1	25014-31-7		0		0			0			0		0
13463-41-7	pyrithione zinc	Wiesinger et al. (2021)		biocide,colorant	2		0			0	PROGRAMMED CELL DEATH_R|MYOMETRIAL RELAXATION AND CONTRACTION PATHWAYS_W|T-CELL RECEPTOR AND CO-STIMULATORY SIGNALING_W|LNCRNA-MEDIATED MECHANISMS OF THERAPEUTIC RESISTANCE_WC|RIP-MEDIATED NFKB ACTIVATION VIA ZBP1_R|REGULATION OF ACTIN DYNAMICS FOR PHAGOCYTIC CUP FORMATION_R|EGFR TYROSINE KINASE INHIBITOR RESISTANCE_K|DNA DOUBLE-STRAND BREAK REPAIR_R|TRANSCRIPTIONAL MISREGULATION IN CANCER_K|TYPE…	386	ANXA5,BAX,BBC3,CASP1,CASP8,CDKN1A,CHEK2,CRYAB,CTSD,CYP1A1,CYP7A1,DDB1,DDIT3,DNAJA1,DNAJB4,EGR1,EPHX2,FMO1,FMO5,GADD45A,GDF15,GPX1,GSR,GSTM3,HMOX1,HSF1,HSP90AA1,HSP90AB1,HSPA1A,HSPA1L,HSPA4,HSPA5,HSPA6,HSPA8,HSPD1,HSPE1,HSPH1,LTA,MDM2,MT2A,NFKB1,NOS2A,PRDX1,RAD23A,RAD50,SOD1,SOD2,TNF,TP53,UNG	3.08581e+202	50	BCL2L1,CCNG1,FMO5,IGFBP6,MTOR,NFKBIA,POR,PTGS1,SERPINE1	5.989e+33	9	2.14248e+39	5			3
13463-43-9		Wiesinger et al. (2021)		colorant	1		0			0		0			0			0		0
13463-67-7	titanium dioxide	Wiesinger et al. (2021),Groh et al. (2019),Hahladakis et al. (2018)	2B	additive,adhesive,anti-blocking agent,anti-tack agent,biocide,colorant,filler,flame retardant,food packaging,hardener,intermediate,lubricant,monomer,odor agent,paint filler,pigment,processing aid,sealing compound,slip agent,stabilizer,surface treatment agent,uv stabilizer	22	ABS,EVA,PO,PS,PVC,thermoplastics	6	25067-34-9,26099-71-8,68648-82-8,9003-53-6,9003-56-9	adhesive,fillers,food contact,food packaging,food-contact products,inorganic pigments,manufacturing container metals,manufacturing containers,pigments	9	B CELL RECEPTOR SIGNALING PATHWAY_W|PROGRAMMED CELL DEATH_R|TRANSLATION INHIBITORS IN CHRONICALLY ACTIVATED PDGFRA CELLS_W|T-CELL RECEPTOR AND CO-STIMULATORY SIGNALING_W|IL-10 ANTI-INFLAMMATORY SIGNALING PATHWAY_W|CAMP SIGNALING PATHWAY_K|SWITCHING OF ORIGINS TO A POST-REPLICATIVE STATE_R|NONSENSE MEDIATED DECAY (NMD) INDEPENDENT OF THE EXON JUNCTION COMPLEX (EJC)_R|IL-3 SIGNALING PATHWAY_W|REGUL…	762	ABCB1,ABCC1,AGT,ALPL,BAX,BCAN,BCL2,BECN1,C5,CA2,CARS,CASP3,CASP9,CAV1,CAVIN3,CCL2,CCL4,CCL5,CCT4,CD46,CD63,CD72,CDH5,CDKN1A,CEACAM8,CLPX,CLU,COL12A1,COL18A1,CRIM1,CSF2,CXCL10,CXCL11,CXCL12,CXCL8,CYCS,DDR2,DST,EIF2AK3,EPRS1,ERN1,F3,FAS,FASN,FKBP4,FLRT2,FLRT3,FN1,FOS,G6PD,GADD45A,GDF15,GJA5,GOT1,HAPLN4,HDAC10,HIF1A,HK1,HMOX1,HMOX2,HNRNPUL2,IBSP,ICAM1,IFNA1,IFNGR1,IFNGR2,IKBKB,IL10,IL12A,IL13,IL1B,I…	5243,4363,183,249,581,63827,596,8678,727,760,27267,836,842,857,112464,6347,6351,6352,10575,4179,967,971,1003,1026,1088,10845,1191,1303,80781,51232,1437,3627,6373,6387,3576,54205,4921,667,9451,2058,2081,2152,355,2194,2288,23768,23767,2335,2353,2539,1647,9518,2702,2805,404037,83933,3091,3098,3162,3163,221092,3381,3383,3439,3459,3460,3551,3586,3592,3596,3553,3556,3565,3567,3569,10527,3654,3659,3678,…	147	ACAT1,ACTN1,ADORA2A,ALDH1A1,ARCN1,ATP5MG,BARD1,BAX,BCL2,BCL2L1,BIRC5,BMP2,CAVIN1,CCNA2,CCNB1,CCNB2,CCND1,CCNE1,CD36,CDK1,CDK2,CDKN1A,CDKN2C,CHTF18,CHUK,COL13A1,CR1,CTSD,CTTN,CYCS,CYP1B1,DNAJB11,EEF1G,EIF4G2,EIF4H,EPS8L2,FADD,FDPS,FEN1,FOS,GLUD1,HADHB,HDAC9,HMOX1,HNRNPU,HSPA4,HSPA6,ID1,ID3,IL6,IPO4,IRAK2,KRT1,KRT6A,KRT7,LTA4H,MIR34A,MKI67,MSH6,MYBBP1A,NCAPG,NFKB1,NFKBIA,NIBAN1,NLRC4,PACSIN3,PARP1,…	38,87,135,216,372,10632,580,581,596,598,332,650,284119,890,891,9133,595,898,948,983,1017,1026,1031,63922,1147,1305,1378,1509,2017,54205,1545,51726,1937,1982,7458,64787,8772,2224,2237,2353,2746,3032,9734,3162,3192,3308,3310,3397,3399,3569,79711,3656,3848,3853,3855,4048,407040,4288,2956,10514,64151,4790,4792,116496,58484,29763,142,5111,5339,5358,5743,5905,5984,6144,6184,871,6510,9368,27044,6648,708…	88	2.10673e+271	34			3
134701-20-5		Wiesinger et al. (2021)		antioxidant,light stabilizer,lubricant	3	PUR	1	9009-54-5		0		0			0			0		0
13475-82-6		Wiesinger et al. (2021)		biocide,colorant,filler,intermediate,lubricant,odor agent,processing aid	7		0			0		0			0			0		0
135-19-3		Wiesinger et al. (2021)			0		0			0		0			0			0		0
135-57-9		Wiesinger et al. (2021)		biocide	1		0			0		0			0			0		0
135-88-6		Wiesinger et al. (2021),Groh et al. (2019),Stenmarck et al. (2017)	3	antioxidant,colorant,heat stabilizer,lubricant	4	EVA,PE,PIB,rubbers	4	25038-59-9,25067-34-9,9003-27-4	food contact,food contact plastics containing silicones,food-contact products	3		0			0			0		0
13530-50-2		Wiesinger et al. (2021)		biocide,colorant,filler,intermediate,lubricant,odor agent,plasticizer,processing aid	8	ABS,PS,PUR,PVC,bioplastics,rubbers	6	68648-82-8,9003-53-6,9003-56-9,9009-54-5		0		0			0			0		0
13530-65-9	zinc chromate	Wiesinger et al. (2021),Groh et al. (2019),Stenmarck et al. (2017)		adhesive,catalyst,colorant,crosslinker,filler,initiator,intermediate,pigment,plasticizer,processing aid	10	EPS,LDPE,PE,PET,PP,PS,PVC,thermoplastics	8	25038-59-9,25087-34-7,68648-82-8,9003-07-0,9003-53-6	adhesive,food contact,food-contact products	3	INTERACTIONS BETWEEN IMMUNE CELLS AND MICRORNAS IN TUMOR MICROENVIRONMENT_W|HOMOLOGOUS RECOMBINATION_W|CELL DIFFERENTIATION - INDEX EXPANDED_W|DNA IR-DOUBLE STRAND BREAKS (DSBS) AND CELLULAR RESPONSE VIA ATM_WC|MIRNA TARGETS IN ECM AND MEMBRANE RECEPTORS_W|NCRNAS INVOLVED IN STAT3 SIGNALING IN HEPATOCELLULAR CARCINOMA_WC|ALZHEIMERS DISEASE_W|MIRNA REGULATION OF DNA DAMAGE RESPONSE_W|DNA IR-DAMAGE…	10	KIF1B,MIR1275,MIR141,MIR190B,MIR1913,MIR194-1,MIR194-2,MIR195,MIR200A,MIR200B,MIR200C,MIR210,MIR211,MIR215,MIR216B,MIR2681,MIR302D,MIR3118-1,MIR3118-2,MIR3118-3,MIR3118-4,MIR3195,MIR3655,MIR3665,MIR3689F,MIR375,MIR4289,MIR4429,MIR4439,MIR4448,MIR4642,MIR4653,MIR4676,MIR4687,MIR4695,MIR4700,MIR4705,MIR4740,MIR4791,MIR486-1,MIR486-2,MIR5004,MIR508,MIR5188,MIR548A3,MIR548AA2,MIR548AQ,MIR548D2,MIR548…	23095,100302123,406933,100126346,100302141,406969,406970,406971,406983,406984,406985,406992,406993,406997,100126319,100616110,442896,100423008,100422949,100422844,100422935,100422838,100500820,100500861,100616212,494324,100423015,100616469,100616207,100616127,100616352,100616117,100616286,100616453,100616120,100616329,100616239,100616294,100616291,619554,102465696,100847012,574513,100847004,69312…	67	E2F1,MIR1231,MIR1252,MIR1261,MIR1266,MIR1268A,MIR1276,MIR1281,MIR1283-1,MIR1285-1,MIR1285-2,MIR129-1,MIR129-2,MIR1293,MIR1305,MIR135B,MIR153-2,MIR1538,MIR184,MIR1910,MIR218-2,MIR2278,MIR3129,MIR3133,MIR3139,MIR3157,MIR3174,MIR3187,MIR3614,MIR3616,MIR365B,MIR3662,MIR3672,MIR3916,MIR3920,MIR4284,MIR4440,MIR4443,MIR4449,MIR4451,MIR4454,MIR4472-2,MIR4497,MIR4521,MIR4682,MIR4694,MIR4706,MIR4723,MIR474…	1869,100302158,100302136,100302228,100302202,100302233,100302121,100302237,100302265,100302218,100302268,406917,406918,100302220,100302270,442891,406945,100302119,406960,100302261,407001,100313780,100422908,100422942,100423017,100422892,100422841,100422854,100500827,100500814,100126356,100500880,100500869,100500849,100500823,100422948,100616397,100616407,100616436,100616349,100616234,100616309,10…	99	3.51014e+31	4			1
13530-68-2	chromic acid	Wiesinger et al. (2021),Stenmarck et al. (2017)		antioxidant,biocide,catalyst,colorant,filler,initiator,intermediate,light stabilizer,lubricant,odor agent,pigment,processing aid	12	PE,PP,PVC,thermoplastics	4	25038-59-9,68648-82-8,9003-07-0		0	CELLULAR RESPONSES TO EXTERNAL STIMULI_R|PRADER-WILLI AND ANGELMAN SYNDROME_W|DNA DOUBLE STRAND BREAK RESPONSE_R|REGULATION OF TP53 ACTIVITY THROUGH ACETYLATION_R|CENTRAL CARBON METABOLISM IN CANCER_K|SUMOYLATION OF DNA DAMAGE RESPONSE AND REPAIR PROTEINS_R|LNCRNA-MEDIATED MECHANISMS OF THERAPEUTIC RESISTANCE_WC|MITOPHAGY_K|INTRINSIC PATHWAY FOR APOPTOSIS_R|TUMOR SUPPRESSOR ACTIVITY OF SMARCB1_WC…	137	TP53	7157	1	CDKN2A	1029	1	27005777	1			3
1354569-12-2		Wiesinger et al. (2021)		antioxidant,colorant	2	LDPE,PA,PET,rubbers	4	25014-31-7,25038-59-9,25087-34-7		0		0			0			0		0
13560-89-9		Wiesinger et al. (2021),Stenmarck et al. (2017)		flame retardant	1	CPE,HIPS,PE,PP,engineering thermoplastics,thermosets	6	25038-59-9,63231-66-3,9003-07-0,9003-55-8		0		0			0			0		0
13586-82-8		Wiesinger et al. (2021)		colorant,heat stabilizer,light stabilizer	3	ABS,EPS,HDPE,HIPS,LDPE,PA,PC,PET,PP,PS,PUR,PVC,bioplastics,thermoplastics	14	25014-31-7,25038-59-9,25087-34-7,68648-82-8,9002-88-4,9003-07-0,9003-53-6,9003-55-8,9003-56-9,9009-54-5		0		0			0			0		0
135861-56-2		Groh et al. (2019)		additive,adhesive,food packaging	3		0		adhesive,food contact,food packaging,food-contact products	4		0			0			0		0
13598-37-3		Wiesinger et al. (2021)		lubricant,processing aid	2		0			0		0			0			0		0
136-23-2		Wiesinger et al. (2021),Groh et al. (2019)		adhesive,antioxidant,catalyst,crosslinker,initiator,plasticizer,process regulator,processing aid,solvent	9		0		adhesive,drinking water contact,food contact,food-contact products	4		0			0			0		0
136-30-1		Wiesinger et al. (2021)		colorant,crosslinker,filler,intermediate,lubricant,processing aid	6		0			0		0			0			0		0
136-36-7		Groh et al. (2019)			0	CAB,PVC	2	68648-82-8,9004-36-8	food contact,food-contact products	2		0			0			0		0
136-52-7		Wiesinger et al. (2021)		colorant,filler,processing aid	3		0			0		0			0			0		0
136-53-8		Wiesinger et al. (2021)		processing aid	1		0			0		0			0			0		0
13641-96-8		Wiesinger et al. (2021)		colorant	1		0			0		0			0			0		0
136504-96-6		Wiesinger et al. (2021),Groh et al. (2019)		additive,antioxidant,biocide,colorant,filler,intermediate,lubricant,odor agent,processing aid,uv stabilizer	10		0		food contact,food-contact products,manufacturing plastics,manufacturing rubber	4		0			0			0		0
13654-09-06		Wiesinger et al. (2021)			0	HDPE,LDPE	2	25087-34-7,9002-88-4		0		0			0			0		0
13674-84-5	tri-(2-chloroisopropyl)phosphate	Hahladakis et al. (2018),Campanale et al. (2020),Stenmarck et al. (2017),Sanchez (2021)		flame retardant,plasticizer	2	PUR	1	9009-54-5	baby products,furniture,video devices casing	3	FATTY ACID BETA OXIDATION_WC|CLASSICAL PATHWAY OF STEROIDOGENESIS, INCLUDING DISEASES_W|CIRCADIAN CLOCK_R|STEROL REGULATORY ELEMENT-BINDING PROTEINS (SREBP) SIGNALLING_W|ADIPOGENESIS_W|STEROID HORMONE BIOSYNTHESIS_K|INSULIN RESISTANCE_K|CHOLESTEROL METABOLISM (INCLUDES BOTH BLOCH AND KANDUTSCH-RUSSELL PATHWAYS)_W|NUCLEAR RECEPTORS IN LIPID METABOLISM AND TOXICITY_W|RENIN ANGIOTENSIN ALDOSTERONE S…	69	C5AR1,CPT2,CYP11A1,CYP19A1,DGAT1,EBI3,HSD3B2,P2RX7,SREBF1,SREBF2,TP53	7.28138e+43	11	C7,CPT1A,CYP17A1,HPX,PPARA,PPARG,SULT1E1,SULT2A1	7.30137e+30	8	2.91433e+31	4			1
13674-87-8	tris(1,3-dichloro-2-propyl)phosphate	Wiesinger et al. (2021),Stenmarck et al. (2017),Wensing et al. (2006),Sanchez (2021)		colorant,flame retardant,intermediate,processing aid	4	PUR	1	9009-54-5		0	GLYOXYLATE METABOLISM AND GLYCINE DEGRADATION_R|TRANSCRIPTIONAL REGULATION BY E2F6_R|MRNA PROCESSING_W|KINESINS_R|RNA POLYMERASE I PROMOTER ESCAPE_R|ACTIVATION OF ANTERIOR HOX GENES IN HINDBRAIN DEVELOPMENT DURING EARLY EMBRYOGENESIS_R|PATHOGENIC ESCHERICHIA COLI INFECTION_K|AMINO ACID TRANSPORT ACROSS THE PLASMA MEMBRANE_R|MRNA 3'-END PROCESSING_R|ACTIVATION OF GENE EXPRESSION BY SREBF (SREBP)_R…	490	AARS1,ABCA11P,ABCA5,ABCB1,ABCC2,ABHD4,ABHD5,ABLIM3,ACAD11,ACAP2,ACBD4,ACBD5,ACCS,ACSS2,ACVR1,ADAM17,ADAMTS4,ADCY7,ADGRF4,ADGRG1,ADGRG3,ADPRM,ADSS2,AFDN,AFF4,AGO2,AGO3,AGPAT4-IT1,AGPAT9,AGTPBP1,AHR,AIFM2,AIMP1,AKAP12,AKAP13,AKAP17A,AKAP8L,AKIRIN2,AKR1C1,AKR1C3,ALAS1,ALKBH3,ALPK1,ALS2,AMMECR1L,AMN1,AMPD3,ANAPC1,ANGEL2,ANGPTL8,ANKAR,ANKHD1,ANKRA2,ANKRD12,ANKRD20A5P,ANKRD29,ANO8,ANTXR2,ANXA3,AOX1,AP1…	16,79963,23461,5243,1244,63874,51099,22885,84129,23527,79777,91452,84680,55902,90,6868,9507,113,221393,9289,222487,56985,159,4301,27125,27161,192669,79992,102843911,23287,196,84883,9255,9590,11214,8227,26993,55122,1645,8644,211,221120,80216,57679,83607,196394,272,64682,90806,55908,150709,54882,57763,23253,440482,147463,57719,118429,306,316,55435,80830,81575,364,375719,343,367,116984,64411,374,262…	1583	AAMDC,ABCB9,ABCC11,ABHD11,ABLIM1,ABT1,ACAA1,ACACB,ACAD10,ACAD9,ACAT2,ACOT11,ACOT13,ACP5,ACSF2,ACSL4,ACSM2B,ACSS1,ACTA2,ACTG2,ACTL8,ACTR3B,ACTRT3,ACY1,ACY3,ADAMTS13,ADCK3,ADCY9,ADGRA3,ADH1C,ADH4,ADH5,ADH6,ADI1,ADM,ADNP,ADSS1,AFMID,AGFG2,AGL,AGMAT,AGPAT1,AGPS,AGR2,AGT,AHNAK,AIFM3,AK4,AKR1D1,AKR7A2,AKR7A2P1,AKR7A3,ALDH18A1,ALDH1B1,ALDH3A1,ALDH3B1,ALDH4A1,ALDH5A1,ALDOA,ALDOC,ALG1,ALG14,ALKBH4,ALKBH6,…	28971,23457,85320,83451,3983,29777,30,32,80724,28976,39,26027,55856,54,80221,2182,348158,84532,59,72,81569,57180,84517,95,91703,11093,100525602,115,166647,126,127,128,130,55256,133,23394,122622,125061,3268,178,79814,10554,8540,10551,183,79026,150209,205,6718,8574,246182,22977,5832,219,218,221,8659,7915,226,230,56052,199857,54784,84964,241,115701,10189,144193,139285,25906,63926,56172,55608,148741,…	1986	2.78166e+63	8			1
13676-53-4		Wiesinger et al. (2021)		catalyst	1	thermoplastics	1			0		0			0			0		0
13676-54-5		Wiesinger et al. (2021)		flame retardant,intermediate	2	ABS,HDPE,LDPE,PC,PET,PP,PS,PUR,PVC,thermoplastics	10	25038-59-9,25087-34-7,68648-82-8,9002-88-4,9003-07-0,9003-53-6,9003-56-9,9009-54-5		0		0			0			0		0
13698-55-0		Wiesinger et al. (2021)		heat stabilizer	1		0			0		0			0			0		0
137-16-6		Groh et al. (2019)		surfactant	1		0		food contact,food contact plastics containing silicones,food-contact products	3		0			0			0		0
137-17-7		Wiesinger et al. (2021)	3	antistatic agent,colorant	2	HDPE,LDPE	2	25087-34-7,9002-88-4		0		0			0			0		0
137-26-8	thiram	Wiesinger et al. (2021),Groh et al. (2019)	3	accelerator,adhesive,antioxidant,catalyst,crosslinker,filler,hardener,initiator,intermediate,light stabilizer,process regulator,processing aid,vulcanizer	13	PUR,PVC,rubbers	3	68648-82-8,9009-54-5	adhesive,drinking water contact,food contact,food contact plastics containing silicones,food-contact products	5	INTERLEUKIN-1 FAMILY SIGNALING_R|B CELL RECEPTOR SIGNALING PATHWAY_W|CELLULAR RESPONSES TO EXTERNAL STIMULI_R|CIRCADIAN CLOCK_R|MYOMETRIAL RELAXATION AND CONTRACTION PATHWAYS_W|IL-10 ANTI-INFLAMMATORY SIGNALING PATHWAY_W|IMMUNE SYSTEM_R|PERTUSSIS_K|IL-3 SIGNALING PATHWAY_W|INTERLEUKIN-11 SIGNALING PATHWAY_W|SELENIUM MICRONUTRIENT NETWORK_W|PPAR ALPHA PATHWAY_W|INTERLEUKIN-1 INDUCED ACTIVATION OF …	235	AMPD3,ANXA10,ATF3,CD86,CREB1,CREM,CXCL8,CYP1A1,DNAJB4,FTH1,FTL,GCLM,HMOX1,HSPA6,ICAM1,IL18,IL1A,MT1G,MYC,NAMPT,NQO1,PTGS2,S100P,SEL1L3,SFTPB,SLC7A11,SQSTM1,TNF,TRIM16L,TXNRD1,VCAM1	2.72112e+127	31	ARG1,CCR2,CYP2C19,CYP7A1,G6PC1,NFKB1,PECAM1,SFTPA1,SYNE2,TNF,TNNT2	3.83729e+47	11	2.30639e+103	13	Noncancer	No Classification	2
137-29-1		Wiesinger et al. (2021)			0	HDPE,LDPE	2	25087-34-7,9002-88-4		0		0			0			0		0
137-30-4	ziram	Wiesinger et al. (2021),Groh et al. (2019)	3	accelerator,antimicrobial,colorant,flame retardant,intermediate,process regulator,processing aid	7	EPS,HIPS,PA,PET,PP,PS,PUR,rubbers,thermoplastics	9	25014-31-7,25038-59-9,9003-07-0,9003-53-6,9003-55-8,9009-54-5	adhesives,drinking water contact,food contact,food-contact products,manufacturing plastics,manufacturing rubber	6	STAPHYLOCOCCUS AUREUS INFECTION_K|CELLULAR RESPONSES TO EXTERNAL STIMULI_R|IMMUNE SYSTEM_R|METALLOTHIONEINS BIND METALS_R|CYTOKINE SIGNALING IN IMMUNE SYSTEM_R|MINERAL ABSORPTION_K|ZINC HOMEOSTASIS_W|ALLOGRAFT REJECTION_W|INNATE IMMUNE SYSTEM_R|PHYTOCHEMICAL ACTIVITY ON NRF2 TRANSCRIPTIONAL ACTIVATION_WC|RESPONSE TO METAL IONS_R|ZINC TRANSPORTERS_R|LUNG FIBROSIS_W|COPPER HOMEOSTASIS_W|NRF2-ARE RE…	23	APLN,CAT,CCR2,CD209,CNN2,DDIT3,ELFN2,FCGR3B,FIBIN,HMOX1,ITGAM,MT1E,MT1F,MT1G,MT1H,MT1L,MT1X,MT2A,PRSS56,SLC30A1,SLC30A2,SLC7A11,SOD2	8.86285e+100	23	CCR2,CD163,CD36,CLEC7A,FCGR3A,GNLY,GZMA,GZMB,GZMK,MRC1,MT4,PRF1	7.29231e+51	12	2.5715e+47	6			1
137-89-3		Rani et al. (2015)		plasticizer	1	PE,PP,polystyrene acrylate	3	25038-59-9,9003-07-0	blue fishing float,cracker box covers,eel traps,firecrackers,fishing ropes,plastic bags,snack packs,soda bottle caps,soda bottle wrappers,straw,water bottle caps,water bottle wrappers	12		0			0			0		0
13701-59-2		Wiesinger et al. (2021)		crosslinker,monomer,processing aid	3		0			0		0			0			0		0
13701-64-9		Wiesinger et al. (2021)			0	PVC	1	68648-82-8		0		0			0			0		0
137398-54-0		Wiesinger et al. (2021)			0		0			0		0			0			0		0
13752-51-7		Wiesinger et al. (2021)			0		0			0		0			0			0		0
13765-19-0		Wiesinger et al. (2021),Stenmarck et al. (2017)		catalyst,odor agent,pigment,processing aid	4	PE,PP,PVC	3	25038-59-9,68648-82-8,9003-07-0		0		0			0			0		0
13767-32-3		Groh et al. (2019)		flame retardant,smoke suppressant	2	PA,PO,PVC,vinyls	4	25014-31-7,26099-71-8,68648-82-8		0		0			0			0		0
13775-53-6		Wiesinger et al. (2021)		heat stabilizer,light stabilizer	2	PVC	1	68648-82-8		0		0			0			0		0
137759-38-7		Groh et al. (2019)			0		0			0		0			0			0		0
138-86-3	limonene	Wiesinger et al. (2021),Groh et al. (2019)		adhesive,antimicrobial,antioxidant,catalyst,colorant,heat stabilizer,intermediate,light stabilizer,lubricant,process regulator,processing aid,solvent	12	HDPE,LDPE,rubbers	3	25087-34-7,9002-88-4	adhesive,food contact,food contact plastics containing silicones,food-contact products	4	BLADDER CANCER_K|FERROPTOSIS_K|AMYOTROPHIC LATERAL SCLEROSIS (ALS)_W|HIF-1 SIGNALING PATHWAY_K|IL-3 SIGNALING PATHWAY_W|CYTOKINE SIGNALING IN IMMUNE SYSTEM_R|THYROID HORMONES PRODUCTION AND THEIR PERIPHERAL DOWNSTREAM SIGNALLING EFFECTS REGARDING CONGENITAL HYPOTHYROIDISM_W|CHROMOSOMAL AND MICROSATELLITE INSTABILITY IN COLORECTAL CANCER_WC|INTRINSIC PATHWAY FOR APOPTOSIS_R|MIRNA REGULATION OF PRO…	64	ATF3,CTSD,CXCL8,CYP1A1,CYP4F8,GCLM,GREB1,HMOX1,PGR,SEC14L2,TP53	4.67151e+44	11	BCL2,NPY	5964852	2	2.04916e+39	5			2
13822-56-5		Wiesinger et al. (2021)		colorant,filler,flame retardant,intermediate,lubricant,plasticizer,processing aid	7	PVC	1	68648-82-8		0		0			0			0		0
138265-88-0		Wiesinger et al. (2021),Stenmarck et al. (2017)		colorant,flame retardant	2	EVA,PA,PE,PP,PUR,PVC,rubbers	7	25014-31-7,25038-59-9,25067-34-9,68648-82-8,9003-07-0,9009-54-5		0		0			0			0		0
13864-38-5		Stenmarck et al. (2017)		catalyst	1	PUR	1	9009-54-5		0		0			0			0		0
0139-07-01		Wiesinger et al. (2021)		colorant,filler,intermediate,lubricant,odor agent,plasticizer,processing aid	7		0			0		0			0			0		0
0139-08-02		Wiesinger et al. (2021)		colorant,filler,processing aid	3		0			0		0			0			0		0
139-13-9		Wiesinger et al. (2021)	2B	biocide,colorant	2		0			0		0			0			0		0
139-65-1		Wiesinger et al. (2021)	2B	flame retardant	1		0			0		0			0			0		0
139-89-9		Wiesinger et al. (2021)		filler,processing aid	2		0			0		0			0			0		0
139189-30-3		Stenmarck et al. (2017)		flame retardant	1	styrenics	1			0		0			0			0		0
13927-77-0		Wiesinger et al. (2021)		monomer	1		0			0		0			0			0		0
13939-25-8		Wiesinger et al. (2021)		colorant,lubricant,processing aid	3		0			0		0			0			0		0
0140-01-02		Wiesinger et al. (2021)		colorant,filler,lubricant,processing aid	4		0			0		0			0			0		0
0140-11-4		Wiesinger et al. (2021)		colorant,crosslinker,filler,intermediate,monomer,processing aid	6		0			0		0			0			0		0
140-31-8		Wiesinger et al. (2021)		antioxidant,colorant,intermediate	3	rubbers	1			0		0			0			0		0
140-66-9	4-tert-octylphenol	Wiesinger et al. (2021),Groh et al. (2019),Akoueson et al. (2021),Stenmarck et al. (2017)		antioxidant,colorant,component,emulsifier,filler,food packaging,intermediate,light stabilizer,lubricant,monomer,plasticizer,process regulator,processing aid,solvent	14	ABS,PF resin,PP,PVC,SBC,alkylphenol,phenol resin,rubbers,thermosets	9	68648-82-8,9003-07-0,9003-35-4,9003-55-8,9003-56-9	childrens products,clothing,construction materials,consumer products,elv,food contact,food contact plastics containing silicones,food packaging,food-contact products,manufacturing plastics,manufacturing rubber,mattresses,sports shoes	13	INTRACELLULAR SIGNALING BY SECOND MESSENGERS_R|BLADDER CANCER_K|EXTRACELLULAR MATRIX ORGANIZATION_R|ADHERENS JUNCTIONS INTERACTIONS_R|ENDOMETRIAL CANCER_WC|SUMOYLATION OF DNA METHYLATION PROTEINS_R|COLLAGEN DEGRADATION_R|MTHFR DEFICIENCY_W|MAMMARY GLAND DEVELOPMENT PATHWAY - PUBERTY (STAGE 2 OF 4)_W|PIP3 ACTIVATES AKT SIGNALING_R|MELANOMA_K|TRANSCRIPTIONAL REGULATION BY RUNX2_R|H19 ACTION RB-E2F1…	47	B3GNT3,CCND1,CDH2,COL14A1,CTSB,CTSD,EBF2,ESR1,ESR2,FAM153A,FCGR3A,GCNT4,GPER1,KCNB2,OR10H1,OR2T10,ROPN1B,SDR16C5,SERF1A,SNAI1,SNAI2,TRMT9B	1.03316e+99	22	AFAP1L2,CCBE1,CDH1,CDKN1A,CSF1R,DIO2,DNMT3A,DNMT3B,DNMT3L,HAS2,KCNV1,KLK6,NAALAD2,NID1,PPFIA4,SBSPON,SLC7A7,VIPR1	8.46321e+78	18	2.46847e+47	6			1
140-88-5	ethyl acrylate	Wiesinger et al. (2021),Groh et al. (2019)	2B	adhesive,biocide,colorant,filler,flame retardant,hardener,intermediate,lubricant,monomer,odor agent,process regulator,processing aid,surface treatment finishing agent,viscosity adjustor	14	HDPE,LDPE,PP	3	25087-34-7,9002-88-4,9003-07-0	adhesive,food contact,food-contact products,manufacturing plastics,manufacturing rubber	5	NRF2-ARE REGULATION_WC|FERROPTOSIS_K|FERROPTOSIS_W|PHYTOCHEMICAL ACTIVITY ON NRF2 TRANSCRIPTIONAL ACTIVATION_WC	4	AKR1B10,AKR1C2,ASF1A,FBXO30,GCLC,GCNT3,LIF	5.70162e+30	7	SLC7A11	23657	1	26198647	1			2
140-90-9		Wiesinger et al. (2021)		catalyst,colorant,filler,intermediate,light stabilizer,lubricant,plasticizer,processing aid	8		0			0		0			0			0		0
14024-63-6		Wiesinger et al. (2021)			0		0			0		0			0			0		0
14059-33-7		Wiesinger et al. (2021)		biocide,lubricant	2		0			0		0			0			0		0
14075-53-7		Wiesinger et al. (2021)		antistatic agent,light stabilizer,lubricant	3		0			0		0			0			0		0
0141-04-08		Groh et al. (2019)		solvent	1	CAB,CN,PVAC,PVC	4	68648-82-8,9003-20-7,9004-36-8,9004-70-0	food contact,food contact plastics containing silicones,food-contact products	3		0			0			0		0
0141-05-09		Wiesinger et al. (2021)		colorant,processing aid	2		0			0		0			0			0		0
141-17-3		Wiesinger et al. (2021)		colorant,filler	2		0			0		0			0			0		0
141-32-2		Wiesinger et al. (2021),Groh et al. (2019)	3	adhesive,catalyst,colorant,crosslinker,filler,hardener,light stabilizer,lubricant,monomer,odor agent,paint filler,plasticizer,process regulator,processing aid,sealing compound,solvent	16	HDPE,LDPE,rubbers,thermoplastics	4	25087-34-7,9002-88-4	adhesive,food contact,food-contact products	3		0			0			0		0
141-43-5		Wiesinger et al. (2021),Groh et al. (2019)		additive,adhesive,anti-foaming agent,antistatic agent,colorant,filler,hardener,intermediate,lubricant,monomer,process regulator,processing aid,reducing agent,softener,solvent,stabilizer,surfactant	17		0		adhesive,food contact,food-contact products,manufacturing plastics,manufacturing rubber	5		0			0			0		0
141-78-6	ethyl acetate	Groh et al. (2019)		additive,adhesive,catalyst,hardener,process regulator,sealing compound,softener,solvent,stabilizer	9		0		adhesive,food contact,food-contact products,manufacturing container metals,toxic hazardous fragrances	5	CYTOKINE-CYTOKINE RECEPTOR INTERACTION_K|TNF SIGNALING PATHWAY_K|RHEUMATOID ARTHRITIS_K|INTERLEUKIN-10 SIGNALING_R|LUNG FIBROSIS_W	5	CCL5,CSF2	63521437	2			0	11306435	1	Noncancer	No Classification	1
141-79-7		Wiesinger et al. (2021)			0	HDPE,LDPE,PA,bioplastics,thermoplastics	5	25014-31-7,25087-34-7,9002-88-4		0		0			0			0		0
141-86-6		Wiesinger et al. (2021)			0	LDPE,thermoplastics	2	25087-34-7		0		0			0			0		0
14166-21-3		Stenmarck et al. (2017)		hardener,intermediate,monomer	3	epoxy resins	1			0		0			0			0		0
142-16-5		Wiesinger et al. (2021)		antistatic agent,biocide,colorant,light stabilizer,lubricant	5	ABS,HDPE,LDPE,PP,PS	5	25087-34-7,9002-88-4,9003-07-0,9003-53-6,9003-56-9		0		0			0			0		0
142-18-7		Groh et al. (2019)		lubricant	1		0			0		0			0			0		0
142-19-8		Wiesinger et al. (2021)		antioxidant,catalyst,colorant,crosslinker,filler,flame retardant,lubricant,monomer,plasticizer,processing aid	10	PP,PVC,rubbers	3	68648-82-8,9003-07-0		0		0			0			0		0
142-22-3		Wiesinger et al. (2021)		colorant,intermediate,lubricant	3		0			0		0			0			0		0
142-62-1		Groh et al. (2019)		additive,colorant,food packaging,lubricant	4		0		food contact,food packaging,food-contact products	3		0			0			0		0
142-71-2		Wiesinger et al. (2021)		antioxidant,filler,processing aid,solvent	4	thermoplastics	1			0		0			0			0		0
142-77-8		Groh et al. (2019)		colorant,lubricant,processing aid,softener	4	ABS,CR,PS,PVAC,cellulosics,natural rubber,neoprene,synthetic rubbers,waxes	9	64706-29-2,9003-20-7,9003-53-6,9003-56-9,9006-04-6,9010-98-4	cosmetics,food contact,food contact plastics containing silicones,food-contact products	4		0			0			0		0
142-82-5		Wiesinger et al. (2021),Groh et al. (2019),Lithner et al. (2011)		activator,adhesion promoter,adhesive,antistatic agent,biocide,catalyst,colorant,diluent,diluent for slurry polymerization,diluent for suspension polymerization,filler,hardener,intermediate,light stabilizer,lubricant,monomer,process regulator,processing aid,solvent,surface treatment agent,thinner	21	HDPE,LLDPE,PA,PP,PUR,thermoplastics	6	25014-31-7,25087-34-7,9002-88-4,9003-07-0,9009-54-5	adhesive,food contact,food contact plastics containing silicones,food-contact products	4		0			0			0		0
142-87-0		Groh et al. (2019)		flame retardant,process regulator	2		0		food contact,food contact plastics containing silicones,food-contact products	3		0			0			0		0
142-90-5		Wiesinger et al. (2021)		colorant,crosslinker,processing aid	3		0			0		0			0			0		0
142-91-6		Groh et al. (2019)			0		0			0		0			0			0		0
142-92-7		Wiesinger et al. (2021)		monomer	1	PUR	1	9009-54-5		0		0			0			0		0
1421-49-4		Groh et al. (2019)		breakdown product,non-intentionally added substance	2		0			0		0			0			0		0
143-18-0		Wiesinger et al. (2021)		odor agent	1		0			0		0			0			0		0
143-22-6		Groh et al. (2019)		adhesive,colorant,filler,lubricant,process regulator,solvent,viscosity adjustor	7		0		adhesive,food contact plastics containing silicones,manufacturing plastics,manufacturing rubber	4		0			0			0		0
143-28-2		Groh et al. (2019)		additive	1		0		food contact,food-contact products	2		0			0			0		0
14324-55-1		Wiesinger et al. (2021),Groh et al. (2019)		accelerator,process regulator	2	BR,EPDM,IIR,NR,SBR,natural latex,synthetic latex,urethane rubbers	8	25038-36-2,308063-43-6,308068-83-9,61789-63-7,9003-55-8,9006-04-6	drinking water contact,food contact,food-contact products,manufacturing plastics,manufacturing rubber	5		0			0			0		0
143860-04-2		Wiesinger et al. (2021)		plasticizer	1	rubbers	1			0		0			0			0		0
143925-92-2		Groh et al. (2019),Akoueson et al. (2021)		additive,antioxidant,food packaging,oxidizing agent,process regulator	5		0		food contact,food packaging,food-contact products,gum base	4		0			0			0		0
144-55-8		Lithner et al. (2011)		nucleating agent	1	EPS	1	9003-53-6		0		0			0			0		0
144-60-6		Groh et al. (2019)		food packaging	1		0		food contact,food packaging,food-contact products	3		0			0			0		0
144-62-7	oxalic acid	Wiesinger et al. (2021),Groh et al. (2019)		additive,adhesive,antioxidant,biocide,colorant,filler,intermediate,lubricant,monomer,odor agent,processing aid,surface treatment agent	12	PET	1	25038-59-9	adhesive,food contact,food-contact products,manufacturing plastics,manufacturing rubber	5	ENDOCHONDRAL OSSIFICATION_W|TNF ALPHA SIGNALING PATHWAY_W|OSTEOPONTIN SIGNALING_W|HIPPO SIGNALING PATHWAY_K|RHO GTPASES ACTIVATE NADPH OXIDASES_R|SIGNALING BY TGF-BETA FAMILY MEMBERS_R|ENDOCYTOSIS_K|NOD-LIKE RECEPTOR SIGNALING PATHWAY_K|CHEMOKINE SIGNALING PATHWAY_K|LUNG FIBROSIS_W|COLORECTAL CANCER_K|POST-TRANSLATIONAL PROTEIN MODIFICATION_R|CONTROL OF IMMUNE TOLERANCE BY VASOACTIVE INTESTINAL P…	81	CCL2,CYBA,NCF1,SPP1,TGFB1,TGFBR1,TGFBR2	6.34715e+29	7			0	24145091	1			2
14455-29-9		Lithner et al. (2011)		protective colloid	1	PMMA	1	9011-14-7		0		0			0			0		0
14464-46-1		Wiesinger et al. (2021),Groh et al. (2019)		additive,adhesive,anti-blocking agent,anti-tack agent,catalyst,colorant,filler,flame retardant,intermediate,lubricant,odor agent,oxidizing agent,paint filler,process regulator,slip agent	15	ABS	1	9003-56-9	adhesive	1		0			0			0		0
14484-64-1	ferbam	Wiesinger et al. (2021)	3	antioxidant,colorant,monomer	3	PA,PET,rubbers	3	25014-31-7,25038-59-9		0		0	MT1G	4495	1			0	32870474	1
14491-66-8		Groh et al. (2019)		plasticizer	1		0			0		0			0			0		0
14513-34-9		Wiesinger et al. (2021)			0	thermoplastics	1			0		0			0			0		0
14516-71-3		Wiesinger et al. (2021)		colorant,heat stabilizer,light stabilizer	3	ABS,EPS,HDPE,HIPS,LDPE,PA,PC,PET,PP,PS,PUR,PVC,bioplastics,thermoplastics	14	25014-31-7,25038-59-9,25087-34-7,68648-82-8,9002-88-4,9003-07-0,9003-53-6,9003-55-8,9003-56-9,9009-54-5		0		0			0			0		0
1459-93-4		Groh et al. (2019),Ong et al. (2020)		monomer	1		0		drinking water contact,food contact,food-contact products,packaging	4		0			0			0		0
1461-22-9	chlorotributyltin	Wiesinger et al. (2021),Groh et al. (2019),Stenmarck et al. (2017)		antimicrobial,antioxidant,catalyst,crosslinker,heat stabilizer,initiator,light stabilizer,process regulator,processing aid,sealant,stabilizer	11	PUR,PUR foam,PVC	3	68648-82-8,9009-54-5	PVC flooring,adhesives,bags,beach balls,blinds,blister packaging,boards,bottles,car seats,containers,diapers,doors,ear protection equipment,gutters,manufacturing plastics,paints,plastisol roof,rainwear,scotch brite,sealants,sewage pipes,shower curtains,vinyl wallpaper,water pipes,windows,wrapping films	26	WNT SIGNALING PATHWAY (NETPATH)_WC|B CELL RECEPTOR SIGNALING PATHWAY_W|PROGRAMMED CELL DEATH_R|TRANSLATION INHIBITORS IN CHRONICALLY ACTIVATED PDGFRA CELLS_W|MYOMETRIAL RELAXATION AND CONTRACTION PATHWAYS_W|T-CELL RECEPTOR AND CO-STIMULATORY SIGNALING_W|CAMP SIGNALING PATHWAY_K|IL-3 SIGNALING PATHWAY_W|INTEGRIN SIGNALLING PATHWAY_P|CONSTITUTIVE SIGNALING BY ABERRANT PI3K IN CANCER_R|LNCRNA-MEDIAT…	890	ABCA1,ABCG1,ACTN1,ADIPOQ,BGLAP,CALR,CCR7,CDKN1A,CEBPA,CGB3,CIDEC,CLIC4,CTNNA1,CTNNB1,CXCR4,CYP11B1,CYP11B2,CYP19A1,CYP1A1,DDIT3,DDIT4,DFFB,DMP1,EGR2,ESR1,FABP4,FASN,H2AFX,HNRNPA2B1,HSD11B2,HSD17B1,HSD3B2,HSPA5,IL1B,IL6,INS,INS1,ITGA4,ITGAL,ITGB2,JAM3,KLF2,KRT10,LEP,LPL,MAP3K5,MAPK1,MAPK14,MAPK3,MC2R,MSN,NAMPT,NF1,NPM1,NR1H3,PARD6B,PDIA6,PIK3CA,PIK3CB,PIK3CG,PPARG,PRKCB,PTEN,PTGS2,PTPN11,RASSF5,RO…	19,9619,87,9370,632,811,1236,1026,1050,1082,63924,25932,1495,1499,7852,1584,1585,1588,1543,1649,54541,1677,1758,1959,2099,2167,2194,100857391,3181,3291,3292,3284,3309,3553,3569,3630,16333,3676,3683,3689,83700,10365,3858,3952,4023,4217,5594,1432,5595,4158,4478,10135,4763,4869,10062,84612,10130,5290,5291,5294,5468,5579,5728,5743,5781,83593,6093,9475,6256,121340,6715,6716,6720,6850,7157,81027,10451,…	79	ACTB,ADRB2,ALDOA,ANG,ANXA2,ANXA5,ATP2A2,AZU1,BCL2,BIRC2,BIRC3,CASP3,CASP6,CCDC154,CCNB1,CCT3,CD44,CD70,CDC25C,CDK5R1,CLDN14,CXCL8,CYP11B1,CYP19A1,CYP21A2,DES,DFFB,DKK1,EEF1A1,ENO1,F11R,FLNA,FOXO1,GAPDH,HRH1,HSD3B2,HSP90AA1,HSP90AB1,HSPA2,HSPA5,HSPA8,HTR2A,IDH3A,KLF15,LDHB,MAP2K3,MAP4K4,MAPK1,MAPK12,MYL5,NAMPT,NME1,NME2,NRD1,PFN1,PIK3CA,PKM,PLCG1,PLCG2,PPAP2A,PRDX1,PRKCA,SLC2A3,SPHK1,STAR,STMN1,TH…	60,154,226,283,302,308,488,566,596,329,330,836,839,645811,891,7203,960,970,995,8851,23562,3576,1584,1588,1589,1674,1677,22943,1915,2023,50848,2316,2308,2597,3269,3284,3320,3326,3306,3309,3312,3356,3419,28999,3945,5606,9448,5594,6300,4636,10135,4830,4831,230598,5216,5290,5315,5335,5336,100164616,5052,5578,6515,8877,6770,3925,7070,8793,7157,7171,1831,7846,401447,7431,7474,7529,10971,60685	78	3.24079e+215	27			1
1461-25-2	tetrabutyltin	Wiesinger et al. (2021)			0		0			0	METABOLISM OF STEROIDS_R|METABOLISM OF STEROID HORMONES_R|STEROID HORMONE BIOSYNTHESIS_K|OVARIAN STEROIDOGENESIS_K	4	CGB3,CYP19A1,HSD17B1	108215883292	3			0	1594185116513090	2			1
14639-97-5		Wiesinger et al. (2021)		lubricant,processing aid	2		0			0		0			0			0		0
1464-53-5		Wiesinger et al. (2021)	3	colorant	1	PA,PET	2	25014-31-7,25038-59-9		0		0			0			0		0
14643-87-9		Wiesinger et al. (2021)		catalyst,crosslinker,initiator,processing aid	4		0			0		0			0			0		0
14697-48-4		Hahladakis et al. (2018)		plasticizer	1	LDPE,PVC,cellulose plastics	3	25087-34-7,68648-82-8		0		0			0			0		0
147-14-8		Wiesinger et al. (2021),Groh et al. (2019)		adhesive,antistatic agent,biocide,colorant,filler,hardener,pigment,process regulator,sealing compound,softener,stabilizer	11		0		adhesive,food contact,food-contact products,manufacturing container metals,organic pigments	5		0			0			0		0
147170-44-3		Wiesinger et al. (2021)			0	PET	1	25038-59-9		0		0			0			0		0
147217-81-0		Wiesinger et al. (2021)		antioxidant,colorant	2	rubbers	1			0		0			0			0		0
14726-36-4		Wiesinger et al. (2021),Groh et al. (2019)		adhesive,biocide,colorant,filler,intermediate,lubricant,process regulator,processing aid	8		0		adhesive,drinking water contact,food contact,food-contact products,manufacturing plastics,manufacturing rubber	6		0			0			0		0
147364-69-0		Rani et al. (2015)		coupling agent	1	PE,PP,acrylics,styrenics	4	25038-59-9,9003-07-0	colored fishing floats,colorless fishing floats,fishing ropes	3		0			0			0		0
147783-69-5		Wiesinger et al. (2021)		antioxidant,colorant	2	PA,PET,rubbers	3	25014-31-7,25038-59-9		0		0			0			0		0
1478-61-1	4,4'-hexafluorisopropylidene diphenol	Wiesinger et al. (2021)		biocide,catalyst,crosslinker,filler,intermediate,light stabilizer,lubricant,processing aid	8		0			0	WNT SIGNALING PATHWAY (NETPATH)_WC|CONSTITUTIVE SIGNALING BY ABERRANT PI3K IN CANCER_R|ACTIVATION OF GENE EXPRESSION BY SREBF (SREBP)_R|MITOCHONDRIAL BIOGENESIS_R|SUMO E3 LIGASES SUMOYLATE TARGET PROTEINS_R|TRANSCRIPTIONAL REGULATION OF WHITE ADIPOCYTE DIFFERENTIATION_R|EGFR TYROSINE KINASE INHIBITOR RESISTANCE_K|HEMATOPOIETIC STEM CELL GENE REGULATION BY GABP ALPHA/BETA COMPLEX_W|CORI CYCLE_W|AM…	374	ACACA,ACTG1P4,AGR3,AGT,AHR,AIF1L,ANGPTL4,AP1M2,AREG,ARHGDIB,ATP5MG,BCL11A,C4BPB,CCN2,CCN5,CCND1,CD24,CDKN1A,CENPQ,CHKA,CHORDC1,CIDEA,COL11A1,CTSD,CXCL12,CYCS,CYP1A1,DNMT3B,DSC3,DUSP1,DUSP5,EGR1,ERBB3,ESR1,ESR2,FABP4,FASN,GADD45A,GCLC,GPER1,GPX1,GREB1,GREM1,GYS2,H2AX,HES5,HMGCS1,HSPD1,ID1,ID3,IFNG,IGF1R,INS,JPH1,KCNG3,KMT2A,KRT34,LEP,MAMDC2,MAOA,MDM2,MGP,MMP23B,MMP9,MSANTD2,MYB,MYB-AS1,MYC,NPPB,NP…	31,648740,155465,183,196,83543,51129,10053,374,397,10632,53335,725,1490,8839,595,100133941,1026,55166,1119,26973,1149,1301,1509,6387,54205,1543,1789,1825,1843,1847,1958,2065,2099,2100,2167,2194,1647,2729,2852,2876,9687,26585,2998,3014,388585,3157,3329,3397,3399,3458,3480,3630,56704,170850,4297,3885,3952,256691,4128,4193,4256,8510,4318,79684,4602,100873904,4609,4879,4883,4929,4973,5166,5232,5241,5…	106	ALDH1A3,BTBD2,C14ORF132,C15ORF48,C1ORF115,C1QTNF1,CARS1,CAST,CAT,CCL2,CDC2,COL1A2,COL5A1,COL6A3,COLEC12,CPT1A,CRABP2,CYP11B1,CYP11B2,CYP17A1,CYP1A1,DDX17,DENND2A,DHRS3,ENO3,EPAS1,FTH1,GAS1,GBP2,GRIN1,GSK3A,HK3,HSD3B2,IFI27L2,IFNG,IGDCC4,INF2,INHBE,INS,IRF1,ISG15,KRCC1,LOXL4,LPO,LRRC17,MKNK2,MTOR,MXD4,NBPF9,NIBAN1,PCK1,PCK2,PCOLCE,PDGFRA,PDPR,PRPS1,PRPS1L1,PSCA,RAB13,RARRES1,RBKS,RIPOR3,S100A4,SCA…	220,55643,56967,84419,79762,114897,833,831,847,6347,693060,1278,1289,1293,81035,1374,1382,1584,1585,1586,1543,10521,27147,9249,2027,2034,2495,2619,2634,2902,2931,3101,3284,83982,3458,57722,64423,83729,3630,3659,9636,51315,84171,4025,10234,2872,2475,10608,400818,116496,5105,5106,5118,5156,55066,5631,221823,8000,5872,5918,64080,140876,6275,677768,6392,10512,9037,5176,6532,80024,677845,6772,55714,71…	81	3.22444e+183	23			1
147900-93-4		Wiesinger et al. (2021)		catalyst,colorant,crosslinker,filler,intermediate,lubricant,processing aid	7		0			0		0			0			0		0
148-79-8	thiabendazole	Wiesinger et al. (2021)		processing aid	1		0			0	ESTROGEN RECEPTOR PATHWAY_W|RETINOL METABOLISM_K|CONSTITUTIVE ANDROSTANE RECEPTOR PATHWAY_W|STEROID HORMONE BIOSYNTHESIS_K|NUCLEAR RECEPTORS IN LIPID METABOLISM AND TOXICITY_W|ANGIOPOIETIN LIKE PROTEIN 8 REGULATORY PATHWAY_W|FATTY ACID METABOLISM_R|TRYPTOPHAN METABOLISM_K|METABOLIC PATHWAYS_K|METABOLISM OF LIPIDS_R|BIOSYNTHESIS OF DHA-DERIVED SPMS_R|CHEMICAL CARCINOGENESIS_K|FATTY ACID OMEGA OXID…	36	CYP1A1,CYP1A2,CYP2B6,CYP3A4,UTRN	1.54315e+19	5			0	2.20288e+30	4			1
14807-96-6	talc	Wiesinger et al. (2021),Groh et al. (2019)	2B	activator,additive,adhesive,anti-blocking agent,anti-slip agent,anti-tack agent,catalyst,colorant,crosslinker,filler,flame retardant,foaming agent,food packaging,hardener,initiator,intermediate,lubricant,monomer,nucleating agent,oxidizing agent,paint filler,process regulator,sealing compound,slip agent,stabilizer,surface treatment agent,tacking agent,viscosity adjustor	28	PA,PE,PP,PVC	4	25014-31-7,25038-59-9,68648-82-8,9003-07-0	adhesive,fillers,food contact,food packaging,food-contact products,manufacturing container metals,manufacturing containers	7	MYOMETRIAL RELAXATION AND CONTRACTION PATHWAYS_W|TNF ALPHA SIGNALING PATHWAY_W|IL-10 ANTI-INFLAMMATORY SIGNALING PATHWAY_W|IMMUNE SYSTEM_R|PERTUSSIS_K|INTERLEUKIN-6 FAMILY SIGNALING_R|SELENIUM MICRONUTRIENT NETWORK_W|TNF SIGNALING PATHWAY_K|NON-ALCOHOLIC FATTY LIVER DISEASE (NAFLD)_K|OXIDATIVE DAMAGE_W|NECROPTOSIS_K|TNFR1-INDUCED NFKAPPAB SIGNALING PATHWAY_R|NOD-LIKE RECEPTOR SIGNALING PATHWAY_K|…	131	IL1B,IL6,TNF	355335697124	3			0	21485829	1			2
14808-60-7	quartz	Wiesinger et al. (2021),Groh et al. (2019)	1	additive,adhesive,catalyst,colorant,crosslinker,dispersing agent,filler,flame retardant,hardener,intermediate,lubricant,oxidizing agent,paint filler,process regulator,processing aid,sealing compound,solvent,stabilizer,surface treatment agent,thickener,viscosity adjustor	21		0		adhesive,manufacturing container metals,manufacturing containers	3	PROGRAMMED CELL DEATH_R|MYOMETRIAL RELAXATION AND CONTRACTION PATHWAYS_W|IL-3 SIGNALING PATHWAY_W|MRNA PROCESSING_W|LNCRNA-MEDIATED MECHANISMS OF THERAPEUTIC RESISTANCE_WC|PLATELET AGGREGATION (PLUG FORMATION)_R|SUMO E3 LIGASES SUMOYLATE TARGET PROTEINS_R|HEMATOPOIETIC STEM CELL GENE REGULATION BY GABP ALPHA/BETA COMPLEX_W|EGFR TYROSINE KINASE INHIBITOR RESISTANCE_K|CORI CYCLE_W|TRANSCRIPTIONAL M…	327	ACTA2,ALB,ALDH1A1,ATF3,AUH,BCL2,CASP12,CASP3,CCL2,CCL5,CSF2,CSTF1,CXCL8,DDIT3,FN1,GADD45A,HNRNPAB,HNRNPK,HSPA1A,HSPA6,HSPD1,HTRA2,ICAM1,IFNG,IL6,KRT7,MMP1,MYC,NFAT5,PDHB,PNMA6A,PRDX1,RBM4,SEMG1,TIMP1,TNF,VEGFA	5.92132e+147	37	ALDH1A1,ANXA7,ARMCX1,CAT,CDKN1A,COL1A1,CYP1A1,DNMT3A,DNMT3B,ECE1,EDN1,EDN3,EDNRA,EGR1,EPHX1,ERCC3,FMO5,GLRX3,GSR,HSPA2,IL1B,JARID2,KRT18,MT1A,OGG1,PDHB,PGK1,PRDX2,PRDX6,PTGS1,TNFSF10,TP53,TPI1	2.16311e+130	33	2.79175e+31	4			1
14832-14-5		Groh et al. (2019)		,pigment	2		0		organic pigments	1		0			0			0		0
149-30-4	captax	Wiesinger et al. (2021),Groh et al. (2019)	2A	accelerator,adhesive,biocide,catalyst,colorant,filler,hardener,intermediate,lubricant,odor agent,plasticizer,process regulator,processing aid,stabilizer	14	HDPE,LDPE,PC,PP,PS,PUR,PVC,bioplastics,natural rubber,rubbers,synthetic rubbers,thermoplastics	12	25087-34-7,64706-29-2,68648-82-8,9002-88-4,9003-07-0,9003-53-6,9006-04-6,9009-54-5	adhesive,drinking water contact,food contact,food contact plastics containing silicones,food-contact products,lacquers,manufacturing plastics,manufacturing rubber	8	INTERLEUKIN-1 FAMILY SIGNALING_R|ENDOCHONDRAL OSSIFICATION_W|CELLULAR RESPONSES TO EXTERNAL STIMULI_R|MYOMETRIAL RELAXATION AND CONTRACTION PATHWAYS_W|IL-10 ANTI-INFLAMMATORY SIGNALING PATHWAY_W|IMMUNE SYSTEM_R|PERTUSSIS_K|IL-3 SIGNALING PATHWAY_W|SELENIUM MICRONUTRIENT NETWORK_W|INTERLEUKIN-1 INDUCED ACTIVATION OF NF-KAPPA-B_W|TNF SIGNALING PATHWAY_K|NON-ALCOHOLIC FATTY LIVER DISEASE (NAFLD)_K|D…	184	AKR1C2,AMPD3,ATF3,CCR2,CCR5,CD86,CXCL1,CXCL8,CYP1A1,DNAJB4,ENPP2,F3,FTH1,FTL,GCLC,GCLM,HMOX1,HSPA6,IL18,IL1A,IL1B,IL7R,MMP9,MYC,NQO1,PMAIP1,RGS1,SEL1L3,SLC7A11,SQSTM1,TRIM16L,TXNRD1,VEGFA	1.64627e+135	33	CCL2,CREB1,CXCL14,CXCL8,NOTCH3,SYNE2,TNF,TNNT2	6.34714e+32	8	2.95943e+119	15			2
149-57-5		Wiesinger et al. (2021),Stenmarck et al. (2017)		antioxidant,heat stabilizer,lubricant	3	PUR,PVC	2	68648-82-8,9009-54-5		0		0			0			0		0
149-74-6		Wiesinger et al. (2021)			0		0			0		0			0			0		0
14901-07-06		Wiesinger et al. (2021)		odor agent	1		0			0		0			0			0		0
14905-56-7		Rani et al. (2015)		substituted hydrocarbon	1	PE,PP,acrylics,styrenics	4	25038-59-9,9003-07-0	candy bags,colored fishing floats,eel traps,firecrackers,fishing ropes,plastic bags,snack packs,soda bottle wrappers,yellow packing string	9		0			0			0		0
14915-37-8		Wiesinger et al. (2021)		monomer	1		0			0		0			0			0		0
14970-87-7		Wiesinger et al. (2021)			0	HDPE,LDPE	2	25087-34-7,9002-88-4		0		0			0			0		0
149749-62-2		Wiesinger et al. (2021)		intermediate	1		0			0		0			0			0		0
14977-61-8		Wiesinger et al. (2021),Stenmarck et al. (2017)		catalyst,colorant,filler,pigment,processing aid	5	PE,PP,PVC	3	25038-59-9,68648-82-8,9003-07-0		0		0			0			0		0
150-68-5		Wiesinger et al. (2021)	3		0		0			0		0			0			0		0
15022-08-09		Wiesinger et al. (2021)			0		0			0		0			0			0		0
15096-41-0		Wiesinger et al. (2021)			0		0			0		0			0			0		0
15096-52-3		Wiesinger et al. (2021)		filler,intermediate,processing aid	3		0			0		0			0			0		0
151-21-3	sodium dodecyl sulfate	Wiesinger et al. (2021),Groh et al. (2019)		adhesive,antimicrobial,catalyst,colorant,filler,initiator,process regulator,processing aid,surface treatment agent,surfactant	10		0		adhesive,food contact,food-contact products	3	AUF1 (HNRNP D0) BINDS AND DESTABILIZES MRNA_R|INTERLEUKIN-1 FAMILY SIGNALING_R|PHOTODYNAMIC THERAPY-INDUCED UNFOLDED PROTEIN RESPONSE_W|CELLULAR RESPONSES TO EXTERNAL STIMULI_R|CIRCADIAN CLOCK_R|MYOMETRIAL RELAXATION AND CONTRACTION PATHWAYS_W|TNF ALPHA SIGNALING PATHWAY_W|IL-10 ANTI-INFLAMMATORY SIGNALING PATHWAY_W|IMMUNE SYSTEM_R|PERTUSSIS_K|METALLOTHIONEINS BIND METALS_R|IL-3 SIGNALING PATHWAY…	243	ABCA12,ABCC2,ABCC3,ADAMTS3,ADGRE5,ADGRG2,AK8,AKR1B1,AKR1B10,AKR1C1,AKR1C2,AKR1C3,ALOX5AP,ANGPTL4,APOBEC3B,ART3,ASPM,ASXL1,ATF3,ATP12A,ATP5H,B3GAT2,B3GNT3,BAMBI,BEX5,BICD1,BRINP1,CAMK2N1,CANT1,CAPN14,CCL20,CCL5,CCN1,CCN2,CCR7,CD86,CDC25A,CDH26,CDKN1C,CELF6,CERK,CFL1,CHAC1,CHST11,CITED2,CLCF1,CLDN7,CLMN,CNFN,CNNM2,COL11A1,CPT1A,CRCT1,CREB1,CREBBP,CRELD2,CRNN,CRTAM,CSF2,CSF2RB,CSRNP1,CTDNEP1,CUL7,CX…	26154,1244,8714,9508,976,10149,158067,231,57016,1645,1646,8644,241,51129,9582,419,259266,171023,467,479,71679,135152,10331,25805,340542,636,1620,55450,124583,440854,6364,6352,3491,1490,1236,942,993,60437,1028,60677,64781,1072,79094,50515,10370,23529,1366,79789,84518,54805,1301,1374,54544,1385,1387,79174,49860,56253,1437,1439,64651,23399,9820,2919,3627,3576,7852,1543,1677,27294,400242,22982,11080,…	300	AADACL2,ABCA6,ABCB6,ACKR3,ADAP2,ADRB2,ADSS2,AHR,AKR1C3,ALDH3B2,ANKRD50,AP4S1,ARFGAP2,ARHGDIB,ASNS,ATG9B,BCHE,BLVRA,BLVRB,BMS1P1,C16ORF46,C18ORF21,C1R,C5ORF34,CA2,CAPNS2,CCDC8,CCL2,CCL4,CCN2,CCR5,CD40,CERS3,CLK3,CMKLR2,CMTM8,COL2A1,COX10-DT,COX19,CRABP2,CTSH,CXCL14,CXCL8,CYB561A3,CYB5R4,CYP4F12,DAPL1,DCXR,DDIT3,DDX60,DDX60L,DEGS1,DENND2D,DIRC3,DSC1,DSG1,EIF2AK1,ERMAP,F8,FAH,FAM83C,FANCL,FBXO5,FN1,…	344752,23460,10058,57007,55803,154,159,196,8644,222,57182,11154,84364,397,440,285973,590,644,645,399761,123775,83608,715,375444,760,84290,83987,6347,6351,1490,1234,958,204219,1198,2825,152189,1280,100874058,90639,1382,1512,9547,3576,220002,51167,66002,92196,51181,1649,55601,91351,8560,79961,729582,1823,1828,27102,114625,2157,2184,128876,55120,26271,2335,8456,284802,10468,8324,2697,10804,728344,25…	200	3.17343e+252	32			1
151-56-4		Wiesinger et al. (2021),Groh et al. (2019)	2B	monomer	1	thermoplastics	1		drinking water contact,food contact,food-contact products	3		0			0			0		0
15166-06-0		Groh et al. (2019),Stenmarck et al. (2017)		dispersing agent,surface treatment	2	FEP,PTFE,PVDF	3	24937-79-9,25067-11-2	building materials,childrens clothes,electronic components,electronic equipment,food packaging,gaskets,lightweight concrete,non-stick pans,non-stick products,packings,paper,paper packaging,photographic equipment,plastic floors,surface treatment,synthetic mats,textiles	17		0			0			0		0
1520-21-4		Wiesinger et al. (2021)		colorant	1	ABS,EPS,HDPE,HIPS,LDPE,PA,PC,PET,PP,PS,PUR,PVC,bioplastics,thermoplastics	14	25014-31-7,25038-59-9,25087-34-7,68648-82-8,9002-88-4,9003-07-0,9003-53-6,9003-55-8,9003-56-9,9009-54-5		0		0			0			0		0
1522-92-5		Wiesinger et al. (2021)		colorant	1		0			0		0			0			0		0
15231-57-9		Groh et al. (2019)			0		0			0		0			0			0		0
15233-47-3		Wiesinger et al. (2021)		colorant,plasticizer,processing aid	3		0			0		0			0			0		0
15245-44-0		Wiesinger et al. (2021),Stenmarck et al. (2017)		biocide,colorant,filler,lubricant,odor agent,processing aid,stabilizer	7	PVC	1	68648-82-8	consumer electronics,electronic toys,floor mats,packaging,pc casing,plastic shoes,recycled weee plastic,shredder residue from cases in electronics,shredder residue from mixed electronic plastics,tv casing	10		0			0			0		0
1528-49-0		Groh et al. (2019)		plasticizer	1		0		automotive upholstery,furniture upholstery,gaskets,wire coatings	4		0			0			0		0
15305-07-04		Wiesinger et al. (2021)		biocide	1		0			0		0			0			0		0
1533-45-5		Groh et al. (2019)		additive,optical whitener	2	PA,PET,PS,polyester	4	25014-31-7,25038-59-9,9003-53-6	food contact,food-contact products,miscellaneous and multipurpose compounds	3		0			0			0		0
153519-44-9		Wiesinger et al. (2021)			0		0			0		0			0			0		0
154279-60-4		Wiesinger et al. (2021)		crosslinker,filler,intermediate,processing aid	4		0			0		0			0			0		0
15432-85-6		Wiesinger et al. (2021)		antistatic agent,colorant,filler,intermediate,lubricant,processing aid	6	EPS,PS,thermoplastics	3	9003-53-6		0		0			0			0		0
15468-32-3		Wiesinger et al. (2021)		biocide,catalyst,processing aid	3	ABS,EPS,HDPE,HIPS,LDPE,PA,PC,PET,PP,PS,PUR,PVC,bioplastics,thermoplastics	14	25014-31-7,25038-59-9,25087-34-7,68648-82-8,9002-88-4,9003-07-0,9003-53-6,9003-55-8,9003-56-9,9009-54-5		0		0			0			0		0
154862-43-8		Groh et al. (2019)		antioxidant	1	PBT,PE,PP	3	25038-59-9,26062-94-2,9003-07-0	adhesives,food contact,food contact plastics containing silicones,food-contact products	4		0			0			0		0
0155-04-04		Wiesinger et al. (2021)		processing aid	1		0			0		0			0			0		0
15520-10-2		Wiesinger et al. (2021),Groh et al. (2019)		adhesive,filler,flame retardant,hardener,lubricant,plasticizer,process regulator,processing aid,viscosity adjustor	9	ABS,PS,PVC,bioplastics,rubbers	5	68648-82-8,9003-53-6,9003-56-9	adhesive,manufacturing plastics,manufacturing rubber	3		0			0			0		0
15535-79-2		Wiesinger et al. (2021)		antioxidant,colorant,heat stabilizer,light stabilizer,processing aid	5	PVC	1	68648-82-8		0		0			0			0		0
15541-60-3		Stenmarck et al. (2017)		flame retardant	1	PBT,PE,PP,TPU,UP,epoxy resins,phenolics,polyacrylate	8	25038-59-9,26062-94-2,9003-04-7,9003-07-0,9009-54-5		0		0			0			0		0
15546-11-9		Wiesinger et al. (2021)		colorant,crosslinker,intermediate,lubricant,odor agent,plasticizer,processing aid	7		0			0		0			0			0		0
15546-16-4		Wiesinger et al. (2021)		colorant,filler,light stabilizer,lubricant,processing aid,viscosity adjustor	6	PVC	1	68648-82-8		0		0			0			0		0
15571-58-1		Wiesinger et al. (2021),Groh et al. (2019),Stenmarck et al. (2017)		additive,catalyst,colorant,heat stabilizer,plasticizer,process regulator,stabilizer	7	PVC	1	68648-82-8	drinking water contact,food contact,food-contact products,manufacturing plastics,manufacturing rubber	5		0			0			0		0
155925-27-2		Wiesinger et al. (2021),Groh et al. (2019)		biocide,colorant	2		0			0		0			0			0		0
1560-69-6		Wiesinger et al. (2021)			0		0			0		0			0			0		0
15606-95-8		Wiesinger et al. (2021),Stenmarck et al. (2017)		antimicrobial,colorant	2	LDPE,PA,PES,PET,PUR,PVC,rubbers	7	25014-31-7,25038-59-9,25087-34-7,25667-42-9,68648-82-8,9009-54-5	childrens products,construction materials,consumer products	3		0			0			0		0
1561-92-8		Lithner et al. (2011)		co-monomer	1	PAN	1	25014-41-9		0		0			0			0		0
15625-89-5		Wiesinger et al. (2021),Groh et al. (2019)	2B	adhesive,biocide,colorant,crosslinker,filler,initiator,lubricant,plasticizer,processing aid,solvent,viscosity adjustor	11	ABS,PS,PUR,PVC,bioplastics,rubbers,thermoplastics	7	68648-82-8,9003-53-6,9003-56-9,9009-54-5	adhesive,food contact plastics containing silicones	2		0			0			0		0
15647-08-02		Groh et al. (2019)		food packaging,process regulator,stabilizer	3	ABS,PC,PET,PUR,PVC	5	25038-59-9,68648-82-8,9003-56-9,9009-54-5	food contact,food packaging,food-contact products	3		0			0			0		0
15666-28-1		Wiesinger et al. (2021)		colorant,filler,processing aid	3	PA,PET,PUR,rubbers,thermoplastics	5	25014-31-7,25038-59-9,9009-54-5		0		0			0			0		0
15666-29-2		Wiesinger et al. (2021)		crosslinker,filler,lubricant,plasticizer,processing aid	5		0			0		0			0			0		0
1569-02-04		Groh et al. (2019)		adhesive,colorant,process regulator,solvent	4		0		adhesive	1		0			0			0		0
1571-75-1		Wiesinger et al. (2021)			0	HDPE,LDPE	2	25087-34-7,9002-88-4		0		0			0			0		0
15782-05-05		Groh et al. (2019)		colorant,pigment	2		0		manufacturing plastics,manufacturing rubber,organic pigments	3		0			0			0		0
157859-20-6		Wiesinger et al. (2021)		colorant	1	PA,PET	2	25014-31-7,25038-59-9		0		0			0			0		0
15793-73-4		Groh et al. (2019)		adhesive,colorant,pigment	3		0		adhesive,organic pigments	2		0			0			0		0
1582-09-08		Wiesinger et al. (2021)		filler,processing aid	2		0			0		0			0			0		0
15845-52-0		Wiesinger et al. (2021)		crosslinker,intermediate	2		0			0		0			0			0		0
15875-13-5		Groh et al. (2019)			0		0			0		0			0			0		0
1589-47-5	2-methoxypropanol	Wiesinger et al. (2021)			0		0			0		0	IL1B	3553	1			0	23624065	1
159120-95-3		Wiesinger et al. (2021)		biocide,colorant,filler,lubricant,processing aid	5	HDPE,LDPE,PP,PUR,PVC	5	25087-34-7,68648-82-8,9002-88-4,9003-07-0,9009-54-5		0		0			0			0		0
1592-23-0		Groh et al. (2019)		acid scavenger,adhesive,anti-foaming agent,anti-friction agent,antioxidant,bopp film modifier,colorant,dispersing agent,filler,food packaging,hardener,lubricant,plasticizer,process regulator,processing aid,sealing compound,stabilizer,surface treatment agent,uv stabilizer,viscosity adjustor	20	EVA,HDPE,LDPE,LLDPE,PE,PP,PVC,vinyls	8	25038-59-9,25067-34-9,25087-34-7,68648-82-8,9002-88-4,9003-07-0	adhesive,food contact,food packaging,food-contact products,lubricants	5		0			0			0		0
1594-08-07		Wiesinger et al. (2021)			0	LDPE,thermoplastics	2	25087-34-7		0		0			0			0		0
16038-76-9		Wiesinger et al. (2021),Stenmarck et al. (2017)		flame retardant,stabilizer	2	ABS,EPS,HDPE,HIPS,LDPE,PA,PP,PS,PUR,PVC,rubbers,thermoplastics	12	25014-31-7,25087-34-7,68648-82-8,9002-88-4,9003-07-0,9003-53-6,9003-55-8,9003-56-9,9009-54-5	consumer electronics,electronic toys,floor mats,packaging,pc casing,plastic shoes,recycled weee plastic,shredder residue from cases in electronics,shredder residue from mixed electronic plastics,tv casing	10		0			0			0		0
16039-53-5		Wiesinger et al. (2021),Lithner et al. (2011)		catalyst	1	HDPE,LDPE,PLA,thermoplastics	4	25087-34-7,26100-51-6,9002-88-4		0		0			0			0		0
160535-46-6		Groh et al. (2019)		additive,clarifying agent	2		0		food contact,food-contact products	2		0			0			0		0
16068-37-4		Wiesinger et al. (2021)			0		0			0		0			0			0		0
16071-86-6		Wiesinger et al. (2021)	3	antioxidant,catalyst,heat stabilizer,solvent	4	HDPE,LDPE,PP,PS,PVC	5	25087-34-7,68648-82-8,9002-88-4,9003-07-0,9003-53-6		0		0			0			0		0
16079-88-2		Wiesinger et al. (2021)		colorant,light stabilizer,plasticizer,processing aid,solvent	5		0			0		0			0			0		0
16088-62-3		Wiesinger et al. (2021)		biocide,colorant	2		0			0		0			0			0		0
16091-18-2		Wiesinger et al. (2021),Groh et al. (2019)		biocide	1		0			0		0			0			0		0
16096-31-4		Wiesinger et al. (2021),Stenmarck et al. (2017),Sanchez (2021)		antioxidant,processing aid,reactive diluent,stabilizer	4	chlorinated vinyl resins,epoxies	2			0		0			0			0		0
161278-27-9		Wiesinger et al. (2021)		biocide,colorant	2		0			0		0			0			0		0
161717-32-4		Groh et al. (2019)		antioxidant	1		0		food contact,food contact plastics containing silicones,food-contact products	3		0			0			0		0
16183-12-3		Wiesinger et al. (2021),Stenmarck et al. (2017)		flame retardant,stabilizer	2	EPS,HIPS,PP,PS,PVC	5	68648-82-8,9003-07-0,9003-53-6,9003-55-8	consumer electronics,electronic toys,floor mats,packaging,pc casing,plastic shoes,recycled weee plastic,shredder residue from cases in electronics,shredder residue from mixed electronic plastics,tv casing	10		0			0			0		0
16215-21-7		Wiesinger et al. (2021)		biocide,colorant,filler,intermediate,lubricant,odor agent,processing aid	7		0			0		0			0			0		0
16219-75-3		Wiesinger et al. (2021)		catalyst,colorant,crosslinker,filler,intermediate,light stabilizer,lubricant,processing aid,viscosity adjustor	9	ABS,EPS,HDPE,HIPS,LDPE,PA,PC,PET,PP,PS,PUR,PVC,bioplastics,thermoplastics	14	25014-31-7,25038-59-9,25087-34-7,68648-82-8,9002-88-4,9003-07-0,9003-53-6,9003-55-8,9003-56-9,9009-54-5		0		0			0			0		0
16260-09-06		Groh et al. (2019)		additive,adhesive,anti-blocking agent,anti-tack agent,lubricant,slip agent	6	PP,thermoplastics	2	9003-07-0	adhesive,food contact,food-contact products	3		0			0			0		0
1634-04-04		Hahladakis et al. (2018)	3		0		0			0		0			0			0		0
16368-97-1		Wiesinger et al. (2021)			0		0			0		0			0			0		0
1643-20-5		Wiesinger et al. (2021)		plasticizer	1	PUR,PVC,bioplastics,thermoplastics	4	68648-82-8,9009-54-5		0		0			0			0		0
1647-16-1		Wiesinger et al. (2021),Groh et al. (2019)		blowing agent,monomer	2	PVC,rubbers	2	68648-82-8	food contact,food-contact products	2		0			0			0		0
165184-98-5		Wiesinger et al. (2021)			0		0			0		0			0			0		0
16529-56-9		Wiesinger et al. (2021)		biocide,colorant,filler,lubricant,processing aid	5	ABS,HDPE,LDPE,PA,PC,PP,PUR,PVC,thermoplastics	9	25014-31-7,25087-34-7,68648-82-8,9002-88-4,9003-07-0,9003-56-9,9009-54-5		0		0			0			0		0
166412-78-8		Groh et al. (2019),Akoueson et al. (2021),Stenmarck et al. (2017)		additive,adhesive,filler,plasticizer	4	PVC	1	68648-82-8	adhesive,food contact,food-contact products,manufacturing plastics	4		0			0			0		0
167078-06-0		Wiesinger et al. (2021),Groh et al. (2019)		antioxidant,colorant,heat stabilizer,light stabilizer,process regulator	5	HDPE,LDPE,PO,PP,PS,PUR	6	25087-34-7,26099-71-8,9002-88-4,9003-07-0,9003-53-6,9009-54-5		0		0			0			0		0
16721-80-5	sodium bisulfide	Wiesinger et al. (2021)		antistatic agent,colorant,crosslinker,filler,light stabilizer,processing aid	6		0			0	INTERLEUKIN-1 FAMILY SIGNALING_R|ENDOCHONDRAL OSSIFICATION_W|MYOMETRIAL RELAXATION AND CONTRACTION PATHWAYS_W|TNF ALPHA SIGNALING PATHWAY_W|IL-10 ANTI-INFLAMMATORY SIGNALING PATHWAY_W|IMMUNE SYSTEM_R|PERTUSSIS_K|OSTEOPONTIN SIGNALING_W|COLLAGEN DEGRADATION_R|SELENIUM MICRONUTRIENT NETWORK_W|CELL JUNCTION ORGANIZATION_R|MOLECULES ASSOCIATED WITH ELASTIC FIBRES_R|POU5F1 (OCT4), SOX2, NANOG ACTIVATE…	218	ACTA2,AOX1,FN1,IL1B,IL2,IL4,IL6,MMP2,MMP9,NOS3,POU5F1,PTGS2,SMAD1,TGFB1,TNF,VCAM1	5.93162e+60	16	ALDH1A1,ATOX1,CDH5,CLDN5,GSS,TXNRD1	2.16475e+21	6	3.24046e+87	11			2
1675-54-3	2,2-bis(4-glycidyloxyphenyl)propane	Hahladakis et al. (2018),Lithner et al. (2011),Wiesinger et al. (2021),Groh et al. (2019)	3	adhesive,colorant,filler,flame retardant,hardener,intermediate,monomer,preoligomer,prepolymer,process regulator,viscosity adjustor	11	epoxy resins	1		adhesive,drinking water contact,food contact,food-contact products,manufacturing container metals,manufacturing containers	6	REGULATION OF COMMISSURAL AXON PATHFINDING BY SLIT AND ROBO_R|EBOLA VIRUS PATHWAY ON HOST_W|CELLULAR RESPONSES TO EXTERNAL STIMULI_R|TNF ALPHA SIGNALING PATHWAY_W|IL-10 ANTI-INFLAMMATORY SIGNALING PATHWAY_W|IMMUNE SYSTEM_R|PERTUSSIS_K|IL-3 SIGNALING PATHWAY_W|INTERLEUKIN-11 SIGNALING PATHWAY_W|SELENIUM MICRONUTRIENT NETWORK_W|INTRINSIC PATHWAY FOR APOPTOSIS_R|EGF/EGFR SIGNALING PATHWAY_W|TNF SIGN…	221	ADIPOQ,ATF3,BCL2,CAV1,CAV2,CCL2,CXCL8,DNAJB4,FABP4,GCLM,INSL3,LPL,NPHS1,PRODH,PTEN,PTGS2,RARB,VEGFA	9.37047e+68	18	BAX,DLK1,ICAM1,IL6,MPO,NTN1,RELA,TNF,VEGFA	5.81879e+34	9	1.28399e+87	11			2
16871-90-2		Wiesinger et al. (2021)		biocide,colorant,filler,lubricant,odor agent,processing aid	6	HDPE,LDPE	2	25087-34-7,9002-88-4		0		0			0			0		0
16872-11-0		Wiesinger et al. (2021)		solvent	1	HDPE	1	9002-88-4		0		0			0			0		0
16893-85-9		Wiesinger et al. (2021)		catalyst,colorant,crosslinker,filler,intermediate,light stabilizer,lubricant,odor agent,plasticizer,processing aid	10		0			0		0			0			0		0
16940-66-2		Wiesinger et al. (2021)		colorant,filler,initiator,intermediate,lubricant,monomer,processing aid	7	thermoplastics	1			0		0			0			0		0
16941-12-1	chloroplatinic acid	Wiesinger et al. (2021)			0	bioplastics,thermoplastics	2			0		0	CXCL8	3576	1	CXCL8	3576	1	29594315	1
17010-21-8		Wiesinger et al. (2021),Groh et al. (2019),Stenmarck et al. (2017)		heat stabilizer,pigment,stabilizer,uv stabilizer	4	PVC,thermoplastics	2	68648-82-8	accumulators,bags,bathroom products,batteries,cadmium plating,cases,color pigments,electronic components,electronic toys,floor mats,packaging,pc casing,plastic shoes,plastic toys,recycled WEEE plastic,recycled weee plastic,shredder residue from mixed electronic plastics,soft packaging for toys,tv casing	19		0			0			0		0
1704-62-7		Groh et al. (2019)		antioxidant,oxidizing agent,process regulator	3		0		packaging foam	1		0			0			0		0
1706-96-3		Rani et al. (2015)		flame retardant	1	acrylics,styrenics	2		colorless fishing floats	1		0			0			0		0
1709-70-2		Groh et al. (2019),Hahladakis et al. (2018),Lau et al. (2000)		additive,adhesive,antioxidant,filler,food packaging,hot melt adhesive,lubricant,oxidizing agent,process regulator,tackifier	10	ABS,HDPE,LDPE,LLDPE,PA,PBT,PE,PMMA,PP,PS,PUR,elastomers	12	25014-31-7,25038-59-9,25087-34-7,26062-94-2,9002-88-4,9003-07-0,9003-53-6,9003-56-9,9009-54-5,9011-14-7	adhesive,engineering blends,food contact,food packaging,food-contact products,hot melt adhesives,oil stimulants,retail packaging materials,tackifiers	9		0			0			0		0
171090-93-0		Groh et al. (2019)		additive,antioxidant,lubricant	3	ABS,PE,PVC	3	25038-59-9,68648-82-8,9003-56-9	food contact,food-contact products	2		0			0			0		0
1717-00-6		Groh et al. (2019)		blowing agent,foaming agent,propellant	3		0		manufacturing plastics	1		0			0			0		0
17194-00-2		Wiesinger et al. (2021)		biocide	1	PVC	1	68648-82-8		0		0			0			0		0
1740-19-8		Wiesinger et al. (2021),Rani et al. (2015)		intermediate	1	PE,PP,polystyrene acrylate	3	25038-59-9,9003-07-0	firecrackers,snack packs,soda bottle wrappers,water bottle wrappers,yellow fishing floats	5		0			0			0		0
1745-89-7		Wiesinger et al. (2021)		processing aid	1		0			0		0			0			0		0
1746-23-2		Wiesinger et al. (2021)		colorant,lubricant	2	PUR,rubbers	2	9009-54-5		0		0			0			0		0
17540-75-9		Wiesinger et al. (2021),Groh et al. (2019)		adhesive,antioxidant,biocide,colorant,crosslinker,filler,intermediate,light stabilizer,lubricant,monomer,process regulator,processing aid	12	ABS,PET,PVC,polyols,thermoplastics	5	25038-59-9,68648-82-8,9003-56-9	adhesive,adhesives,food contact,food contact plastics containing silicones,food-contact products,manufacturing plastics	6		0			0			0		0
17557-23-2		Lithner et al. (2011)		reactive diluent	1	epoxy resins	1			0		0			0			0		0
17570-76-2		Wiesinger et al. (2021),Stenmarck et al. (2017)		catalyst,colorant,crosslinker,initiator,intermediate,processing aid,stabilizer	7	HDPE,LDPE,PA,PET,PVC,thermoplastics	6	25014-31-7,25038-59-9,25087-34-7,68648-82-8,9002-88-4	consumer electronics,electronic toys,floor mats,packaging,pc casing,plastic shoes,recycled weee plastic,shredder residue from cases in electronics,shredder residue from mixed electronic plastics,tv casing	10		0			0			0		0
1760-24-3		Groh et al. (2019)		adhesion promoter,adhesive,colorant,filler,flame retardant,hardener,process regulator,sealing compound,solvent	9	NBR,PA,PO,PUR,PVC,acrylics,phenolics	7	25014-31-7,26099-71-8,308068-83-9,68648-82-8,9009-54-5	adhesive,food contact,food contact plastics containing silicones,food-contact products,manufacturing container metals,manufacturing plastics,manufacturing rubber	7		0			0			0		0
1762-95-4		Wiesinger et al. (2021)		blowing agent,crosslinker,filler,intermediate,monomer,processing aid	6	PUR	1	9009-54-5		0		0			0			0		0
17796-82-6		Wiesinger et al. (2021)			0		0			0		0			0			0		0
17831-71-9		Groh et al. (2019)			0		0		food contact plastics containing silicones	1		0			0			0		0
17852-99-2		Groh et al. (2019)		food packaging	1		0		food contact,food packaging,food-contact products	3		0			0			0		0
178671-58-4		Groh et al. (2019)			0		0		food contact,food-contact products	2		0			0			0		0
17976-43-1		Wiesinger et al. (2021)		colorant,crosslinker,filler,intermediate,odor agent,processing aid	6	bioplastics	1			0		0			0			0		0
18015-76-4		Wiesinger et al. (2021),Stenmarck et al. (2017)		colorant	1	green colored plastics	1			0		0			0			0		0
1804-87-1		Groh et al. (2019)			0		0		food contact,food contact plastics containing silicones,food-contact products	3		0			0			0		0
1806-26-4	4-octylphenol	Hahladakis et al. (2018),Wiesinger et al. (2021),Stenmarck et al. (2017),Groh et al. (2019)		antioxidant,catalyst,emulsifier,food packaging,heat stabilizer,monomer,stabilizer,uv stabilizer	8	HDPE,LDPE,PF resin,PVC,SBC,bioplastics,rubbers,thermoplastics	8	25087-34-7,68648-82-8,9002-88-4,9003-35-4,9003-55-8	clothing,food contact,food contact plastics containing silicones,food packaging,food-contact products,mattresses,sports shoes	7	INFLAMMATORY BOWEL DISEASE (IBD)_K|C-TYPE LECTIN RECEPTOR SIGNALING PATHWAY_K|TOXOPLASMOSIS_K|RHEUMATOID ARTHRITIS_K|GLYCOSAMINOGLYCAN METABOLISM_R|PERTUSSIS_K|CONSTITUTIVE SIGNALING BY ABERRANT PI3K IN CANCER_R|PKMTS METHYLATE HISTONE LYSINES_R|TGF-BETA RECEPTOR SIGNALING_WC|DEGRADATION OF CYSTEINE AND HOMOCYSTEINE_R|GENERIC TRANSCRIPTION PATHWAY_R|PHOTODYNAMIC THERAPY-INDUCED AP-1 SURVIVAL SIGN…	72	B4GALT1,ESR1,ESR2,FAM102A,FOS,KMT2A,LTF,PDZK1,SKIL,TNF,WDR5	2.68321e+46	11	CDO1,IL10,PAPSS1,PAPSS2,SUOX	1.03636e+19	5	1.62236e+47	6			1
181028-79-5		Stenmarck et al. (2017)		flame retardant	1	HIPS,PPE	2	9003-55-8,9041-80-9		0		0			0			0		0
18156-74-6		Wiesinger et al. (2021)			0	HDPE,LDPE	2	25087-34-7,9002-88-4		0		0			0			0		0
182121-12-6		Wiesinger et al. (2021)		colorant,lubricant,processing aid	3		0			0		0			0			0		0
182346-21-0		Wiesinger et al. (2021)		crosslinker,monomer	2	thermoplastics	1			0		0			0			0		0
182677-30-1		Wiesinger et al. (2021)			0	HDPE,LDPE	2	25087-34-7,9002-88-4		0		0			0			0		0
18282-10-5		Groh et al. (2019)		colorant,filler,pigment,special effect pigment	4		0		food contact,food-contact products,manufacturing plastics,manufacturing rubber,metallic pigments,pearlescent pigments,special effect pigments	7		0			0			0		0
183268-31-7		Sanchez (2021)		plasticizer	1		0			0		0			0			0		0
1837-91-8		Hahladakis et al. (2018),Sanchez (2021)		flame retardant	1		0			0		0			0			0		0
1843-03-04		Groh et al. (2019)		additive,antioxidant,lubricant,process regulator	4	ABS,HIPS,LDPE,MBS,PO,PP,PVC,SAN,TPE,engineering thermoplastics,rubbers,styrenics	12	25053-09-2,25087-34-7,26099-71-8,308079-71-2,68648-82-8,9003-07-0,9003-54-7,9003-55-8,9003-56-9	drinking water contact,food contact,food-contact products	3		0			0			0		0
1843-05-06		Hahladakis et al. (2018),Lau et al. (2000),Rani et al. (2015),Groh et al. (2019)		additive,antioxidant,colorant,process regulator,softener,stabilizer,uv absorber,uv stabilizer	8	EVA,PE,PO,PP,PVC,acrylics,rubbers,styrenics	8	25038-59-9,25067-34-9,26099-71-8,68648-82-8,9003-07-0	colored fishing floats,drinking water contact,eel traps,food contact,food-contact products,retail packaging materials	6		0			0			0		0
18472-87-2	eosine i bluish	Wiesinger et al. (2021)		lubricant,processing aid	2		0			0		0	IFNG	3458	1			0	22440610	1
1852-16-0		Wiesinger et al. (2021)		biocide	1	PVC	1	68648-82-8		0		0			0			0		0
18540-29-7		Stenmarck et al. (2017)		catalyst,pigment	2	PE,PP,PVC	3	25038-59-9,68648-82-8,9003-07-0		0		0			0			0		0
18600-59-4		Groh et al. (2019)		additive,uv stabilizer	2		0		food contact,food-contact products,manufacturing plastics	3		0			0			0		0
18602-17-0		Wiesinger et al. (2021),Groh et al. (2019)		biocide	1	PVC	1	68648-82-8		0		0			0			0		0
18755-43-6		Wiesinger et al. (2021)		colorant	1		0			0		0			0			0		0
1879-09-0		Wiesinger et al. (2021),Groh et al. (2019)		antioxidant,biocide,process regulator	3		0			0		0			0			0		0
189-55-9	dibenzo(a,i)pyrene	Wiesinger et al. (2021)	2B		0		0			0	INFLAMMATORY BOWEL DISEASE (IBD)_K|GRAFT-VERSUS-HOST DISEASE_K|CYTOKINE-CYTOKINE RECEPTOR INTERACTION_K|INFLAMMATORY RESPONSE PATHWAY_W|CYTOKINE SIGNALING IN IMMUNE SYSTEM_R|REGULATION OF IFNG SIGNALING_R|PHOTODYNAMIC THERAPY-INDUCED AP-1 SURVIVAL SIGNALING._W|VIRAL ACUTE MYOCARDITIS_W|MEASLES_K|ALLOGRAFT REJECTION_W|T CELL RECEPTOR SIGNALING PATHWAY_K|JAK-STAT SIGNALING PATHWAY_K|INTERLEUKIN-2 S…	31			0	IFNG,IL2	34583558	2	29594315	1			2
189-64-0		Wiesinger et al. (2021)	2B		0		0			0		0			0			0		0
189084-61-5		Wiesinger et al. (2021)			0		0			0		0			0			0		0
189084-62-6		Wiesinger et al. (2021)			0	HDPE,LDPE	2	25087-34-7,9002-88-4		0		0			0			0		0
189084-63-7		Wiesinger et al. (2021)		catalyst,crosslinker,initiator	3		0			0		0			0			0		0
189084-66-0		Wiesinger et al. (2021)		catalyst,colorant,light stabilizer,processing aid	4	HDPE,LDPE,PP,PVC	4	25087-34-7,68648-82-8,9002-88-4,9003-07-0		0		0			0			0		0
191-24-2	1,12-benzoperylene	Wiesinger et al. (2021)	3	colorant,light stabilizer	2		0			0	IL-10 ANTI-INFLAMMATORY SIGNALING PATHWAY_W|CAMP SIGNALING PATHWAY_K|TUMOR SUPPRESSOR ACTIVITY OF SMARCB1_WC|FORMATION OF RNA POL II ELONGATION COMPLEX_R|NON-HOMOLOGOUS END-JOINING_K|ACTIVATION OF ANTERIOR HOX GENES IN HINDBRAIN DEVELOPMENT DURING EARLY EMBRYOGENESIS_R|ACTIVATION OF GENE EXPRESSION BY SREBF (SREBP)_R|REGULATION OF ACTIN DYNAMICS FOR PHAGOCYTIC CUP FORMATION_R|SIGNALING BY TGF-BET…	454	AHR,AIFM1,AIP,BRCA2,CDKN1B,CXCL8,CYP1A1,CYP1B1,CYP4B1,DDIT3,EIF2AK3,EP300,GTF2B,H2AX,HSP90AA1.1,IL12A,IL6,MKI67,NCOA1,NCOA2,NCOA3,NCOR2,NEDD8,NR2F1,NRIP1,POLB,POLD1,POLG,POLR2A,POLR2B,POLR2C,PTGES3,RB1,RELA,SMARCA4,SOX9,SP1,SUMO1,TBP,TNF,XRCC6	1.96913e+164	41	GADD45B,MKI67,XRCC1,XRCC6	4616428875152540	4	1.11414e+47	6			1
191-30-0	dibenzo(a,l)pyrene	Wiesinger et al. (2021)	2A	catalyst	1	ABS,EPS,HDPE,HIPS,LDPE,PA,PC,PET,PP,PS,PUR,PVC,bioplastics,thermoplastics	14	25014-31-7,25038-59-9,25087-34-7,68648-82-8,9002-88-4,9003-07-0,9003-53-6,9003-55-8,9003-56-9,9009-54-5		0	CADHERIN SIGNALING PATHWAY_P|PROGRAMMED CELL DEATH_R|TRANSLATION INHIBITORS IN CHRONICALLY ACTIVATED PDGFRA CELLS_W|MYOMETRIAL RELAXATION AND CONTRACTION PATHWAYS_W|IL-3 SIGNALING PATHWAY_W|INTEGRIN SIGNALLING PATHWAY_P|KINESINS_R|LNCRNA-MEDIATED MECHANISMS OF THERAPEUTIC RESISTANCE_WC|CELL JUNCTION ORGANIZATION_R|REGULATION OF ACTIN CYTOSKELETON_K|PLATELET AGGREGATION (PLUG FORMATION)_R|PATHOGEN…	571	ABCB1,ACTB,AKR1C1,AKR1C2,AKR1C3,ATF3,ATP1B1,CAPN2,CCN2,CDH1,CDH2,CDKN1A,CLDN3,CYP1A1,CYP1A2,CYP1B1,CYP2C19,DDB2,E2F1,ENO1,FAS,GADD45A,GSTA1,H2AC11,HAMP,HNRNPA2B1,HSPA1A,ID2,IGFBP1,LGALS3,MMP3,MT2A,MTUS1,MYL6,NFKBIA,NME1,PCNA,PPM1D,RAB13,RAB6A,SLC6A9,TFPI2,TP53,TUBA1A,TUBA1C,TUBB4B,UGT1A6,UGT1A7	5243,60,1645,1646,8644,467,481,824,1490,999,1000,1026,1365,1543,1544,1545,1557,1643,1869,2023,355,1647,2938,8969,57817,3181,3303,3398,3484,3958,4314,4502,57509,4637,4792,4830,5111,8493,5872,5870,6536,7980,7157,7846,84790,10383,54578,54577	48	ACTB,AKR1B10,ALDH3A1,ATP5F1A,AXIN1,BCL2L1,CDH1,CFL1,CHN2,CLDN4,CLDN8,CREG1,CYP1A1,CYP1B1,DHFR,DSC2,DSC3,DSG2,DSG3,DSP,DST,EDN1,F11R,FASN,FUT8,GJA1,GJB3,GJC1,GLRX2,GSTA1,H19,HMGCR,HMGCS1,ITGB1,JUP,KRT18,KRT6A,LDLR,LRRC58,MAPK3,ME1,MID1IP1,MKI67,MTDH,MUC1,NECTIN4,NFIB,NQO1,PARD3,PATJ,PDCD6,PIK3CA,PKP1,PLAT,PLCB1,PLCG2,PRDX1,PRDX4,PRKCZ,PTK2,PVRL1,S100A6,SCD,SOD1,SRC,SRXN1,TJP2,TXN,VIM,YES1,YWHAG,YW…	6.05702e+303	72	3.12557e+95	12			1
191680-81-6		Stenmarck et al. (2017)		flame retardant,uv stabilizer	2	PE,PP	2	25038-59-9,9003-07-0		0		0			0			0		0
19186-97-1		Stenmarck et al. (2017)		flame retardant	1	PP	1	9003-07-0		0		0			0			0		0
192-65-4		Wiesinger et al. (2021)	3	flame retardant	1	rubbers	1			0		0			0			0		0
192-97-2	benzo(e)pyrene	Wiesinger et al. (2021),Stenmarck et al. (2017)	3	biocide,impurity in plasticizers and carbon black,odor agent	3	ABS,PP,black colored plastics,soft plasticized plastics	4	9003-07-0,9003-56-9		0	ESTROGEN RECEPTOR PATHWAY_W|STEROID HORMONE BIOSYNTHESIS_K|FATTY ACID METABOLISM_R|TRYPTOPHAN METABOLISM_K|CHEMICAL CARCINOGENESIS_K|OXIDATION BY CYTOCHROME P450_W|TRYPTOPHAN METABOLISM_W|ESTROGEN METABOLISM_W|PHASE I - FUNCTIONALIZATION OF COMPOUNDS_R|NUCLEAR RECEPTORS META-PATHWAY_W|OVARIAN STEROIDOGENESIS_K|METABOLISM OF XENOBIOTICS BY CYTOCHROME P450_K|ARACHIDONIC ACID METABOLISM_R|CYTOCHROME…	22	ABCB1,CYP1A1,CYP1B1	524315431545	3	TF	7018	1	1.74089e+23	3			1
192268-64-7		Groh et al. (2019)		additive,uv stabilizer	2	PO	1	26099-71-8	drinking water contact,food contact,food-contact products	3		0			0			0		0
1928-43-4		Wiesinger et al. (2021)		intermediate,processing aid	2		0			0		0			0			0		0
193-39-5	indeno(1,2,3-cd)pyrene	Wiesinger et al. (2021),Stenmarck et al. (2017)	2B	impurity in plasticizers and carbon black,intermediate	2	ABS,PP,black colored plastics,soft plasticized plastics	4	9003-07-0,9003-56-9		0	SIGNALING BY ERBB4_R|ENDOCHONDRAL OSSIFICATION_W|B CELL RECEPTOR SIGNALING PATHWAY_W|EBOLA VIRUS PATHWAY ON HOST_W|ASSEMBLY OF COLLAGEN FIBRILS AND OTHER MULTIMERIC STRUCTURES_R|CELLULAR RESPONSES TO EXTERNAL STIMULI_R|PHYSIOLOGICAL AND PATHOLOGICAL HYPERTROPHY OF THE HEART_W|MYOMETRIAL RELAXATION AND CONTRACTION PATHWAYS_W|HISTIDINE METABOLISM_K|CAMP SIGNALING PATHWAY_K|CENTRAL CARBON METABOLISM…	247	ABCC5,AHR,AHRR,AKR1C1,ALDH1A3,ALDH3A1,AMER2,ATOH8,CCNG2,CREB1,CYP1A1,CYP1A2,CYP1B1,DDIT4,ETS1,FSBP,GJB2,HMOX1,IER3,IGF1R,IL17REL,ITGA2,JUN,LGALS1,MDM2,MEF2B,MMP2,NQO1,RHOC,RNA18S5,RPS10-NUDT3,RUNX2,SLC7A11,SLC7A5,SNAI1,STC2,TIMP1,TSPEAR	1.00572e+175	38	ADORA1,CADM1,CCNA2,CEBPB,CELSR2,CENPA,CLDN17,COL2A1,COL4A6,CTSB,CTSD,CXCL12,ERBB2,FAM226B,FOS,FREM1,KRT19,MYLK,NDC80,PAH,PGR,PHF19,PHOSPHO2-KLHL23,PKIB,RARA,RELN,RET,RGPD3,SEMA3B,SGK1,SHC3,SIAH2,TBC1D3G,TFAP2C,TFF1,TLN2,TMEFF1,VAV3,XBP1	1.34237e+176	39	1.94639e+55	7			1
193098-40-7		Wiesinger et al. (2021)		antioxidant,antistatic agent,biocide,colorant,crosslinker,filler,intermediate,light stabilizer,lubricant,monomer,processing aid	11	PET	1	25038-59-9		0		0			0			0		0
1937-37-7		Wiesinger et al. (2021),Groh et al. (2019),Stenmarck et al. (2017)	3	colorant,dye,pigment,plasticizer	4	PA,PES,acrylics	3	25014-31-7,25667-42-9	azo dye,bedding,car seats,clothing,dyes,paints,textiles,toys from textile,upholstery for furniture	9		0			0			0		0
194-59-2	7h-dibenzo(c,g)carbazole	Wiesinger et al. (2021)	2B		0	rubbers	1			0		0	CYP1A1	1543	1			0	23639521	1
19438-60-9	4-methylcyclohexyl-1,6-dicarboxylic acid anhydride	Stenmarck et al. (2017)		chain cross-linker,hardener,intermediate	3	PES,epoxies	2	25667-42-9		0	SPINAL CORD INJURY_W|CYTOKINE-CYTOKINE RECEPTOR INTERACTION_K|ALLOGRAFT REJECTION_W|INTERLEUKIN SIGNALING PATHWAY_P|IL-17 SIGNALING PATHWAY_K|INTERLEUKIN-4 AND INTERLEUKIN-13 SIGNALING_R|LUNG FIBROSIS_W	7	CXCL8,IL4	35763565	2			0	9034685	1			1
1948-33-0	2-tert-butylhydroquinone	Wiesinger et al. (2021),Groh et al. (2019)		colorant,crosslinker,filler,processing aid	4		0		food contact,food-contact products,manufacturing plastics,manufacturing rubber	4	PROGRAMMED CELL DEATH_R|T-CELL RECEPTOR AND CO-STIMULATORY SIGNALING_W|IL-10 ANTI-INFLAMMATORY SIGNALING PATHWAY_W|IL-3 SIGNALING PATHWAY_W|INTERLEUKIN-1 INDUCED ACTIVATION OF NF-KAPPA-B_W|MAPK FAMILY SIGNALING CASCADES_R|EGFR TYROSINE KINASE INHIBITOR RESISTANCE_K|HEMATOPOIETIC STEM CELL GENE REGULATION BY GABP ALPHA/BETA COMPLEX_W|TRANSCRIPTIONAL MISREGULATION IN CANCER_K|TYPE I DIABETES MELLIT…	338	ABCC1,ABCC2,ABCG2,AHR,AKR1B10,AKR1C1,BAX,BCL2,CCND1,CD86,CDK4,CES1,CXCL1,CXCL8,CYCS,CYP1A1,CYP2A6,CYP2C19,CYP2C9,DDIT3,DUSP1,EPHX1,FOS,FTH1,GCLC,GCLM,GSTM1,GSTP1,H2AX,HBG1,HMOX1,HSF1,HSPA5,IL12A,IL12B,IL17D,IL1A,IL4,IL6,JUND,KEAP1,NFE2L1,NFE2L2,NQO1,PTEN,SQSTM1,TP53,TXNRD1,UGT1A6,UGT1A9,UGT2B7	4.36312e+203	51	BCL2,CDK4,IL2,IL2RA	596101935583559	4	28264691,26878773,22275372,11836020,16581943,33838154,19715681,25305463,12949356,25341683,12081989,22684020,18227147,27178040,24970285,28645578,9029048,24830941,26879219,30309986,23589329,18482591,10220484,23829535,9973208,33465425,24646717,12948865,21464371,22493042,21443188,25003661,17077187,35123993,15533597,23945499,34023435,30806763,24632381,25680285,16092930,12446695,24704207,10874044,19033…	48			2
1951-97-9		Wiesinger et al. (2021)		colorant,light stabilizer	2		0			0		0			0			0		0
27639		Lithner et al. (2011)		blowing agent	1	PUR	1	9009-54-5		0		0			0			0		0
19900-65-3		Wiesinger et al. (2021)		lubricant,processing aid	2		0			0		0			0			0		0
20018-09-01		Wiesinger et al. (2021)		antioxidant,catalyst,heat stabilizer,light stabilizer,lubricant,monomer	6	PET,PP,PUR,PVC,rubbers	5	25038-59-9,68648-82-8,9003-07-0,9009-54-5		0		0			0			0		0
20039-94-5		Groh et al. (2019)		breakdown product,non-intentionally added substance	2		0			0		0			0			0		0
20109-39-1		Sanchez (2021)		plasticizer	1		0			0		0			0			0		0
20120-33-6		Wiesinger et al. (2021)			0		0			0		0			0			0		0
20170-32-5		Groh et al. (2019),Rani et al. (2015)		antioxidant,breakdown product,intermediate,lubricant,non-intentionally added substance,sealing compound,stabilizer	7	PO,PP	2	26099-71-8,9003-07-0	candy bags,snack packs	2		0			0			0		0
20208-95-1		Groh et al. (2019)		flame retardant	1	PA	1	25014-31-7		0		0			0			0		0
20282-70-6		Wiesinger et al. (2021)			0	bioplastics,thermoplastics	2			0		0			0			0		0
20292-08-04		Groh et al. (2019)		viscosity adjustor	1		0			0		0			0			0		0
20427-58-1		Wiesinger et al. (2021),Groh et al. (2019)		additive,colorant,crosslinker,filler,lubricant,processing aid	6		0		food contact,food-contact products,manufacturing plastics,manufacturing rubber	4		0			0			0		0
205-82-3	benzo(j)fluoranthene	Wiesinger et al. (2021),Stenmarck et al. (2017)	2B	colorant,impurity in plasticizers and carbon black	2	ABS,PP,black colored plastics,soft plasticized plastics	4	9003-07-0,9003-56-9		0	ESTROGEN RECEPTOR PATHWAY_W|STEROID HORMONE BIOSYNTHESIS_K|FATTY ACID METABOLISM_R|TRYPTOPHAN METABOLISM_K|CHEMICAL CARCINOGENESIS_K|OXIDATION BY CYTOCHROME P450_W|TRYPTOPHAN METABOLISM_W|ESTROGEN METABOLISM_W|PHASE I - FUNCTIONALIZATION OF COMPOUNDS_R|NUCLEAR RECEPTORS META-PATHWAY_W|OVARIAN STEROIDOGENESIS_K|METABOLISM OF XENOBIOTICS BY CYTOCHROME P450_K|ARACHIDONIC ACID METABOLISM_R|CYTOCHROME…	20	CYP1A1,CYP1B1	15431545	2			0	27196671	1			1
205-99-2	benzo(b)fluoranthene	Wiesinger et al. (2021),Stenmarck et al. (2017)	2B	heat stabilizer,impurity in plasticizers and carbon black,processing aid	3	ABS,PP,PVC,black colored plastics,soft plasticized plastics	5	68648-82-8,9003-07-0,9003-56-9		0	ENDOCHONDRAL OSSIFICATION_W|RELATIONSHIP BETWEEN INFLAMMATION, COX-2 AND EGFR_W|PROGRAMMED CELL DEATH_R|STEROL REGULATORY ELEMENT-BINDING PROTEINS (SREBP) SIGNALLING_W|TNF ALPHA SIGNALING PATHWAY_W|REGULATION OF TP53 ACTIVITY THROUGH ACETYLATION_R|CENTRAL CARBON METABOLISM IN CANCER_K|IMMUNE SYSTEM_R|IL-3 SIGNALING PATHWAY_W|PERTUSSIS_K|INTERLEUKIN-11 SIGNALING PATHWAY_W|SELENIUM MICRONUTRIENT NE…	298	AHR,AKR1C1,BCL2,BCL2L1,BIRC5,CXCL8,CYB5A,CYP1A1,CYP1A2,CYP1B1,CYP2D6,CYP2E1,EGFR,EGR1,F3,HAMP,IGF1,IGFBP1,IL6,LGALS3,MKI67,MUC5AC,NFKBIA,NQO1,PTGS2,TP53,UGT1A6,UGT1A7,VAT1,VMP1	1.96165e+120	30	CCNA2,CXCL8,CYP1A1,DBI,GSTM1,H2AC16,HDAC1,HMGCR,HMGCS1,PLA2G4A,PTGS2	8.90358e+42	11	2.55691e+95	12			1
2050-08-0		Wiesinger et al. (2021)		catalyst,colorant,crosslinker,filler,processing aid	5		0			0		0			0			0		0
20506-24-5		Wiesinger et al. (2021)		antioxidant,colorant,light stabilizer,processing aid	4	LDPE,PA,PET,PP,PUR,rubbers,thermoplastics	7	25014-31-7,25038-59-9,25087-34-7,9003-07-0,9009-54-5		0		0			0			0		0
2058-94-8	perfluoroundecanoic acid	Wiesinger et al. (2021),Stenmarck et al. (2017),Lithner et al. (2011)		antioxidant,solvent,surfactant	3	PVC,PVDF,rubbers,thermoplastics	4	24937-79-9,68648-82-8		0	IL-10 ANTI-INFLAMMATORY SIGNALING PATHWAY_W|IMMUNE SYSTEM_R|CONSTITUTIVE SIGNALING BY ABERRANT PI3K IN CANCER_R|PPAR ALPHA PATHWAY_W|TNF SIGNALING PATHWAY_K|MAPK FAMILY SIGNALING CASCADES_R|FOLATE METABOLISM_W|EGFR TYROSINE KINASE INHIBITOR RESISTANCE_K|AFRICAN TRYPANOSOMIASIS_K|CIRCADIAN RHYTHM RELATED GENES_W|LUNG FIBROSIS_W|REGULATION OF LIPID METABOLISM BY PEROXISOME PROLIFERATOR-ACTIVATED RE…	85	ANGPTL4,CPT1A,CYP4A11,HMOX1,PLIN2,POR,SLC25A34	5.11291e+29	7	CCL20,CD40,CSF1,CSTB,CYP7A1,DKK1,FAS,FGF23,GDF15,HBEGF,HGF,IL16,IL18,IL6,PAR1,RETN,SERPIND1,SPON1,TNFRSF1B,TNFSF14,VEGFA	6.36496e+86	21	2356731432916410	2			1
206-44-0	fluoranthene	Wiesinger et al. (2021)	3	catalyst,colorant,crosslinker,filler,intermediate,plasticizer,processing aid,solvent	8	HDPE,LDPE,PET,PS,PVC,bioplastics,thermoplastics	7	25038-59-9,25087-34-7,68648-82-8,9002-88-4,9003-53-6		0	EBOLA VIRUS PATHWAY ON HOST_W|CELLULAR RESPONSES TO EXTERNAL STIMULI_R|DNA DOUBLE STRAND BREAK RESPONSE_R|TNF ALPHA SIGNALING PATHWAY_W|IL-10 ANTI-INFLAMMATORY SIGNALING PATHWAY_W|IMMUNE SYSTEM_R|PERTUSSIS_K|IL-3 SIGNALING PATHWAY_W|INTERLEUKIN-11 SIGNALING PATHWAY_W|SELENIUM MICRONUTRIENT NETWORK_W|LNCRNA-MEDIATED MECHANISMS OF THERAPEUTIC RESISTANCE_WC|NEUROTRANSMITTER CLEARANCE_R|TP53 REGULATE…	280	AHR,ARNT,COMT,CXCL8,CYP1A1,CYP1A2,CYP1B1,CYP2B6,CYP2E1,EGR1,ESR1,H2AX,ICAM1,IFNG,IL4,IL6,MUC5AC,NFKB2,NOS3,NR1I3,TGFB1,TNF,TP53,VMP1	1.96405e+94	24	AHR,AHRR,AR,ARNT,CXCL8,CYP1A1	1.96575e+21	6	3.32491e+119	15	Noncancer	No Classification	1
206565-89-1		Wiesinger et al. (2021)		colorant,heat stabilizer,light stabilizer	3	ABS,EPS,HDPE,HIPS,LDPE,PA,PC,PET,PP,PS,PUR,PVC,bioplastics,thermoplastics	14	25014-31-7,25038-59-9,25087-34-7,68648-82-8,9002-88-4,9003-07-0,9003-53-6,9003-55-8,9003-56-9,9009-54-5		0		0			0			0		0
0207-08-09		Wiesinger et al. (2021)		colorant,filler,intermediate,lubricant,processing aid	5		0			0		0			0			0		0
208-96-8	acenaphthylene	Wiesinger et al. (2021),Groh et al. (2019)		colorant	1	PA,PET,thermoplastics	3	25014-31-7,25038-59-9		0		0			0	CXCL8	3576	1	23724284	1
2082-79-3		Hahladakis et al. (2018),Akoueson et al. (2021),Lau et al. (2000),Rani et al. (2015),Ong et al. (2020),Groh et al. (2019)		additive,adhesive,antioxidant,antiozonant,colorant,filler,food packaging,hardener,lubricant,oxidizing agent,process regulator,stabilizer,uv stabilizer,viscosity adjustor	14	ABS,EPDM,EVA,LDPE,LLDPE,PB-1,PBT,PC,PE,PET,PO,PP,PS,PU,PUR,PVC,SAN,TPE,acrylics,engineering plastics,polyester,rubber-modified styrenics,segmented block copolymers,styrenics	24	25038-36-2,25038-59-9,25067-34-9,25087-34-7,26062-94-2,26099-71-8,308079-71-2,68648-82-8,9003-07-0,9003-28-5,9003-53-6,9003-54-7,9003-56-9,9009-54-5	adhesive,bowls,colored fishing floats,colorless fishing floats,drinking water contact,fishing ropes,food contact,food packaging,food-contact products,juice packs,meat can covers,packaging,retail packaging materials,snack packs,water bottles,yellow fishing floats	16		0			0			0		0
20837-86-9		Wiesinger et al. (2021)		colorant,filler,intermediate,lubricant,processing aid	5	PVC	1	68648-82-8		0		0			0			0		0
2091-29-4		Wiesinger et al. (2021)			0	HDPE,LDPE	2	25087-34-7,9002-88-4		0		0			0			0		0
21041-93-0		Wiesinger et al. (2021)		catalyst,colorant,light stabilizer,processing aid	4	ABS,EPS,HDPE,HIPS,LDPE,PA,PC,PET,PP,PS,PUR,PVC,bioplastics,thermoplastics	14	25014-31-7,25038-59-9,25087-34-7,68648-82-8,9002-88-4,9003-07-0,9003-53-6,9003-55-8,9003-56-9,9009-54-5		0		0			0			0		0
2116-84-9		Groh et al. (2019)		monomer	1		0		food contact plastics containing silicones	1		0			0			0		0
21245-02-03		Wiesinger et al. (2021)		processing aid	1		0			0		0			0			0		0
2128-93-0		Wiesinger et al. (2021)		biocide,catalyst,light stabilizer	3	PUR,PVC	2	68648-82-8,9009-54-5		0		0			0			0		0
21324-39-0		Wiesinger et al. (2021)			0	HDPE,LDPE,thermoplastics	3	25087-34-7,9002-88-4		0		0			0			0		0
2150-54-1		Wiesinger et al. (2021)			0		0			0		0			0			0		0
2155-70-6		Wiesinger et al. (2021),Groh et al. (2019),Stenmarck et al. (2017)		antimicrobial,sealant,stabilizer	3	PUR,PUR foam,PVC	3	68648-82-8,9009-54-5	PVC flooring,adhesives,bags,beach balls,blinds,blister packaging,boards,bottles,car seats,containers,diapers,doors,ear protection equipment,gutters,paints,plastisol roof,rainwear,scotch brite,sealants,sewage pipes,shower curtains,vinyl wallpaper,water pipes,windows,wrapping films	25		0			0			0		0
2162-74-5		Wiesinger et al. (2021)		plasticizer	1		0			0		0			0			0		0
2164-17-2		Wiesinger et al. (2021)	3		0		0			0		0			0			0		0	Noncancer	No Classification
21645-51-2	aluminum hydroxide	Wiesinger et al. (2021),Stenmarck et al. (2017),Campanale et al. (2020)		colorant,crosslinker,filler,flame retardant,intermediate,monomer,processing aid	7	EVA,HDPE,LDPE,PC,PE,PP,thermosets	7	25038-59-9,25067-34-9,25087-34-7,9002-88-4,9003-07-0		0	KAPOSI SARCOMA-ASSOCIATED HERPESVIRUS INFECTION_K|GRAFT-VERSUS-HOST DISEASE_K|CANCER IMMUNOTHERAPY BY CTLA4 BLOCKADE_WC|CYTOKINE-CYTOKINE RECEPTOR INTERACTION_K|RHEUMATOID ARTHRITIS_K|INTESTINAL IMMUNE NETWORK FOR IGA PRODUCTION_K|IMMUNE SYSTEM_R|IMMUNOREGULATORY INTERACTIONS BETWEEN A LYMPHOID AND A NON-LYMPHOID CELL_R|INFLAMMATORY RESPONSE PATHWAY_W|CYTOKINE SIGNALING IN IMMUNE SYSTEM_R|CONSTIT…	63	CASP1,CCR7,CD1A,CD40,CD58,CD80,CD83,CD86,CSF2,ICAM1,IL4,TFRC	8.34124e+41	12	CD14	929	1	1.116e+23	3			2
21652-27-7		Wiesinger et al. (2021)		antioxidant,biocide,catalyst,colorant,crosslinker,filler,intermediate,light stabilizer,lubricant,odor agent,plasticizer,processing aid,solvent	13	ABS,HDPE,HIPS,LDPE,PS,PUR,bioplastics,thermoplastics	8	25087-34-7,9002-88-4,9003-53-6,9003-55-8,9003-56-9,9009-54-5		0		0			0			0		0
0218-01-09		Wiesinger et al. (2021)		colorant,filler,intermediate,processing aid	4		0			0		0			0			0		0
21850-44-2		Stenmarck et al. (2017)		flame retardant	1	EPS,XPS	2	9003-53-6		0		0			0			0		0
22047-49-0		Groh et al. (2019)		plasticizer	1		0			0		0			0			0		0
22094-93-5		Groh et al. (2019)		,colorant,pigment	3		0		colorants,organic pigments,pigments	3		0			0			0		0
22205-30-7		Wiesinger et al. (2021)		catalyst	1	ABS,EPS,HDPE,HIPS,LDPE,PA,PC,PET,PP,PS,PUR,PVC,bioplastics,thermoplastics	14	25014-31-7,25038-59-9,25087-34-7,68648-82-8,9002-88-4,9003-07-0,9003-53-6,9003-55-8,9003-56-9,9009-54-5		0		0			0			0		0
2223-93-0		Wiesinger et al. (2021)		biocide,colorant,intermediate,odor agent	4	LDPE,PET,rubbers	3	25038-59-9,25087-34-7		0		0			0			0		0
222716-38-3		Wiesinger et al. (2021)		colorant,filler,processing aid	3	ABS,EPS,HDPE,HIPS,LDPE,PA,PC,PET,PP,PS,PUR,PVC,bioplastics,thermoplastics	14	25014-31-7,25038-59-9,25087-34-7,68648-82-8,9002-88-4,9003-07-0,9003-53-6,9003-55-8,9003-56-9,9009-54-5		0		0			0			0		0
2234-13-1		Wiesinger et al. (2021)			0	HDPE,LDPE	2	25087-34-7,9002-88-4		0		0			0			0		0
2235-00-9		Wiesinger et al. (2021)		antioxidant,catalyst,crosslinker,initiator,plasticizer,processing aid	6	ABS,LDPE,PET,PVC	4	25038-59-9,25087-34-7,68648-82-8,9003-56-9		0		0			0			0		0
2235-54-3		Groh et al. (2019)		anti-foaming agent,surfactant	2		0		food contact,food contact plastics containing silicones,food-contact products	3		0			0			0		0
22393-88-0		Rani et al. (2015)		heat stabilizer	1	PP	1	9003-07-0	eel traps	1		0			0			0		0
224-42-0	dibenzacridine	Wiesinger et al. (2021)	2A	flame retardant,intermediate,monomer	3	PVC,thermoplastics	2	68648-82-8		0		0	GADD45A,H2AFX	1647100857391	2			0	31051210	1
2243-62-1		Wiesinger et al. (2021),Stenmarck et al. (2017)	3	intermediate,light stabilizer	2	HDPE,LDPE,PA,PET,PP,PUR,rubbers	7	25014-31-7,25038-59-9,25087-34-7,9002-88-4,9003-07-0,9009-54-5		0		0			0			0		0
2244-21-5		Wiesinger et al. (2021)		biocide,processing aid	2		0			0		0			0			0		0
22504-50-3		Wiesinger et al. (2021)		monomer,plasticizer	2		0			0		0			0			0		0
225789-38-8		Stenmarck et al. (2017)		flame retardant	1	epoxies	1			0		0			0			0		0
226-36-8		Wiesinger et al. (2021)	2B		0		0			0		0			0			0		0
22673-19-4		Wiesinger et al. (2021)		antioxidant,biocide,catalyst,colorant,crosslinker,filler,intermediate,lubricant,odor agent,processing aid	10	PA	1	25014-31-7		0		0			0			0		0
2279-76-7		Wiesinger et al. (2021)			0	LDPE	1	25087-34-7		0		0			0			0		0
22984-54-9		Wiesinger et al. (2021)		intermediate,processing aid	2		0			0		0			0			0		0
23128-74-7		Groh et al. (2019)		additive,antioxidant,oxidizing agent,process regulator,uv stabilizer	5		0		food contact,food-contact products	2		0			0			0		0
234-630-4		Lithner et al. (2011)		catalyst	1	LLDPE	1	25087-34-7		0		0			0			0		0
23552-74-1		Groh et al. (2019)		,pigment	2		0		organic pigments	1		0			0			0		0
2362-14-3		Wiesinger et al. (2021)		processing aid	1		0			0		0			0			0		0
2372-21-6		Wiesinger et al. (2021)			0	HDPE,LDPE	2	25087-34-7,9002-88-4		0		0			0			0		0
2373-38-8		Groh et al. (2019)		adhesive	1		0		adhesive,food contact plastics containing silicones	2		0			0			0		0
2374-14-3		Wiesinger et al. (2021)		antioxidant,biocide,colorant,crosslinker,filler,intermediate,light stabilizer,lubricant,plasticizer,processing aid	10		0			0		0			0			0		0
2379-74-0		Wiesinger et al. (2021)		colorant	1		0			0		0			0			0		0
2385-85-5	mirex	Wiesinger et al. (2021),Stenmarck et al. (2017)	2B	antioxidant,biocide,blowing agent,catalyst,colorant,crosslinker,filler,flame retardant,impact modifier,intermediate,light stabilizer,lubricant,nucleating agent,odor agent,plasticizer,processing aid,viscosity adjustor	17	ABS,HDPE,LDPE,PA,PC,PET,PP,PS,PUR,PVC,rubbers,thermoplastics	12	25014-31-7,25038-59-9,25087-34-7,68648-82-8,9002-88-4,9003-07-0,9003-53-6,9003-56-9,9009-54-5		0	TRANSCRIPTIONAL REGULATION BY RUNX2_R|SUMOYLATION_R|SUMOYLATION OF INTRACELLULAR RECEPTORS_R|INTEGRATED BREAST CANCER PATHWAY_W|NUCLEAR RECEPTOR TRANSCRIPTION PATHWAY_R|GENES INVOLVED IN MALE INFERTILITY_W|SUMO E3 LIGASES SUMOYLATE TARGET PROTEINS_R|DEUBIQUITINATION_R|NUCLEAR RECEPTORS_W	9	AR,ESR1	3672099	2			0	21295777	1	Noncancer	No Classification	1
23850-94-4		Wiesinger et al. (2021)		catalyst	1	bioplastics	1			0		0			0			0		0
239-25-9		Groh et al. (2019)		food packaging,process regulator	2		0		food contact,food packaging,food-contact products	3		0			0			0		0
2390-60-5		Wiesinger et al. (2021)		antioxidant	1		0			0		0			0			0		0
2390-68-3		Wiesinger et al. (2021)		catalyst,colorant,filler,initiator,intermediate,light stabilizer,processing aid	7		0			0		0			0			0		0
2395-00-8		Groh et al. (2019),Stenmarck et al. (2017)		dispersing agent,surface treatment	2	FEP,PTFE,PVDF	3	24937-79-9,25067-11-2	building materials,childrens clothes,electronic components,electronic equipment,food packaging,gaskets,lightweight concrete,non-stick pans,non-stick products,packings,paper,paper packaging,photographic equipment,plastic floors,surface treatment,synthetic mats,textiles	17		0			0			0		0
2399-48-6		Wiesinger et al. (2021)		light stabilizer,lubricant,processing aid	3	PVC	1	68648-82-8		0		0			0			0		0
2416-94-6		Lithner et al. (2011)		monomer	1	PPE	1	9041-80-9		0		0			0			0		0
24170-14-7		Groh et al. (2019)			0		0		food contact,food contact plastics containing silicones,food-contact products	3		0			0			0		0
2420-38-4		Rani et al. (2015)		derivative,fatty acid	2	PE,PP	2	25038-59-9,9003-07-0	bowls,eel traps,green packing string	3		0			0			0		0
2420-98-6		Wiesinger et al. (2021)			0		0			0		0			0			0		0
24216-05-05		Groh et al. (2019),Stenmarck et al. (2017)		dispersing agent,surface treatment	2	FEP,PTFE,PVDF	3	24937-79-9,25067-11-2	building materials,childrens clothes,electronic components,electronic equipment,food packaging,gaskets,lightweight concrete,non-stick pans,non-stick products,packings,paper,paper packaging,photographic equipment,plastic floors,surface treatment,synthetic mats,textiles	17		0			0			0		0
2422-88-0		Wiesinger et al. (2021)			0		0			0		0			0			0		0
2425-77-6		Rani et al. (2015)		lubricant	1	PE,PP	2	25038-59-9,9003-07-0	candy bags,fishing ropes,straw,water bottle caps	4		0			0			0		0
2425-79-8	1,4-bis(2,3-epoxypropoxy)butane	Lithner et al. (2011)		reactive diluent	1	epoxy resins	1			0	RELATIONSHIP BETWEEN INFLAMMATION, COX-2 AND EGFR_W|IMMUNE SYSTEM_R|PERTUSSIS_K|SELENIUM MICRONUTRIENT NETWORK_W|TNF SIGNALING PATHWAY_K|NON-ALCOHOLIC FATTY LIVER DISEASE (NAFLD)_K|OXIDATIVE DAMAGE_W|NECROPTOSIS_K|TNFR1-INDUCED NFKAPPAB SIGNALING PATHWAY_R|NOD-LIKE RECEPTOR SIGNALING PATHWAY_K|FOLATE METABOLISM_W|AFRICAN TRYPANOSOMIASIS_K|IL-17 SIGNALING PATHWAY_K|LTF DANGER SIGNAL RESPONSE PATHW…	100	IL1B,PTGS2,TNF	355357437124	3			0	33096205	1			2
2425-85-6		Wiesinger et al. (2021)	3	filler,heat stabilizer,light stabilizer,processing aid	4		0			0		0			0			0		0
192337		Wiesinger et al. (2021),Stenmarck et al. (2017)		colorant,intermediate,lubricant,processing aid,solvent	5	epoxies	1			0		0			0			0		0
2429-73-4		Wiesinger et al. (2021)		monomer	1		0			0		0			0			0		0
2429-74-5		Wiesinger et al. (2021)	2B		0		0			0		0			0			0		0
2429-81-4		Wiesinger et al. (2021)		antioxidant,catalyst,heat stabilizer,initiator,light stabilizer,plasticizer	6	ABS,PVC	2	68648-82-8,9003-56-9		0		0			0			0		0
2429-82-5		Wiesinger et al. (2021)			0	ABS,EPS,HDPE,HIPS,LDPE,PA,PC,PET,PP,PS,PUR,PVC,bioplastics,thermoplastics	14	25014-31-7,25038-59-9,25087-34-7,68648-82-8,9002-88-4,9003-07-0,9003-53-6,9003-55-8,9003-56-9,9009-54-5		0		0			0			0		0
2429-84-7		Wiesinger et al. (2021)			0	LDPE,bioplastics,thermoplastics	3	25087-34-7		0		0			0			0		0
194618		Wiesinger et al. (2021),Lithner et al. (2011)		flame retardant,monomer	2	PPE	1	9041-80-9		0		0			0			0		0
2432-99-7		Lithner et al. (2011)	3	monomer	1	PA 11	1	25035-04-05		0		0			0			0		0
2437-29-8		Sanchez (2021)		colorant	1		0			0		0			0			0		0
2437-79-8		Wiesinger et al. (2021)			0	PET,PUR,rubbers	3	25038-59-9,9009-54-5		0		0			0			0		0
24370-76-1		Groh et al. (2019)		breakdown product,non-intentionally added substance	2		0			0		0			0			0		0
24388-68-9		Groh et al. (2019)		degradation product,non-intentionally added substance	2		0			0		0			0			0		0
196869		Wiesinger et al. (2021)		antioxidant,colorant	2	PA,PET,rubbers	3	25014-31-7,25038-59-9		0		0			0			0		0
2439-35-2		Wiesinger et al. (2021)		catalyst,heat stabilizer,light stabilizer,processing aid	4	PVC	1	68648-82-8		0		0			0			0		0
2440-22-4		Groh et al. (2019),Lau et al. (2000)		additive,adhesive,solvent,stabilizer,uv absorber,uv stabilizer	6	PC,PVC,UP,acrylics,styrenics,unsaturated polyesters	6	26123-45-5,68648-82-8	adhesive,drinking water contact,food contact,food-contact products	4		0			0			0		0
2451-62-9		Hahladakis et al. (2018),Wiesinger et al. (2021),Stenmarck et al. (2017),Groh et al. (2019)		3D crosslinker,adhesive,antioxidant,crosslinker,curing agent,lubricant,processing aid,stabilizer,uv stabilizer	9	PES	1	25667-42-9	adhesive,adhesives,electrical insulation materials,food contact,food-contact products,laminated sheeting,resin moulding systems,tools	8		0			0			0		0
2455-24-5		Wiesinger et al. (2021)		colorant,flame retardant,plasticizer,processing aid	4	ABS,PS,PUR,PVC,bioplastics,rubbers,thermoplastics	7	68648-82-8,9003-53-6,9003-56-9,9009-54-5		0		0			0			0		0
24577-34-2		Wiesinger et al. (2021)			0		0			0		0			0			0		0
24613-89-6		Wiesinger et al. (2021),Stenmarck et al. (2017)		catalyst,colorant,crosslinker,filler,flame retardant,initiator,light stabilizer,lubricant,odor agent,pigment,plasticizer,processing aid	12	HDPE,LDPE,PE,PP,PVC	5	25038-59-9,25087-34-7,68648-82-8,9002-88-4,9003-07-0		0		0			0			0		0
24615-84-7		Wiesinger et al. (2021)		odor agent	1		0			0		0			0			0		0
24636-31-5		Wiesinger et al. (2021)		colorant	1		0			0		0			0			0		0
2465-27-2	benzophenoneidum	Wiesinger et al. (2021)		catalyst,colorant	2	ABS,EPS,HDPE,HIPS,LDPE,PA,PC,PET,PP,PS,PUR,PVC,bioplastics,thermoplastics	14	25014-31-7,25038-59-9,25087-34-7,68648-82-8,9002-88-4,9003-07-0,9003-53-6,9003-55-8,9003-56-9,9009-54-5		0		0	ALDH1A1,ANO6,ARAF,ATP6AP2,CCDC22,CCDC39,CD44,CHTF18,COMMD1,COPS7B,CUL3,DYNLT1,EIF4G3,FASTKD2,HOOK3,HSD17B7,HTT,IQGAP3,KIFAP3,MAP2K4,MBD3,NOA1,NUP62,PLCG1,PPP4R1,PRIM2,PROM1,PRORP,SHMT1,SRSF11,TBC1D15,TFAM,USP24,WASHC5	2.16197e+153	34			0	28722353	1
24650-42-8		Wiesinger et al. (2021)		colorant,filler,intermediate,processing aid	4		0			0		0			0			0		0
2475-45-8		Wiesinger et al. (2021)	2B		0	HDPE,LDPE,thermoplastics	3	25087-34-7,9002-88-4		0		0			0			0		0
2475-46-9		Wiesinger et al. (2021)			0	HDPE,LDPE,bioplastics	3	25087-34-7,9002-88-4		0		0			0			0		0
2478-20-8		Wiesinger et al. (2021)			0		0			0		0			0			0		0
24817-92-3		Lithner et al. (2011)		plasticizer	1	PVC	1	68648-82-8		0		0			0			0		0
24824-71-3		Wiesinger et al. (2021),Stenmarck et al. (2017)		plasticizer,stabilizer	2	PVC	1	68648-82-8	consumer electronics,electronic toys,floor mats,packaging,pc casing,plastic shoes,recycled weee plastic,shredder residue from cases in electronics,shredder residue from mixed electronic plastics,tv casing	10		0			0			0		0
24887-06-07		Wiesinger et al. (2021)		biocide,catalyst,colorant,crosslinker,filler,intermediate,light stabilizer,lubricant,odor agent,plasticizer,processing aid,viscosity adjustor	12	ABS,HDPE,LDPE,PA,PC,PET,PP,PS,PUR,PVC,bioplastics,rubbers,thermoplastics	13	25014-31-7,25038-59-9,25087-34-7,68648-82-8,9002-88-4,9003-07-0,9003-53-6,9003-56-9,9009-54-5		0		0			0			0		0
2490-48-4		Rani et al. (2015)		plasticizer	1	PE,PP	2	25038-59-9,9003-07-0	bowls,cracker box covers,eel traps,firecrackers	4		0			0			0		0
2492-26-4		Wiesinger et al. (2021),Groh et al. (2019)		antimicrobial,antioxidant,catalyst,initiator,intermediate,lubricant,process regulator	7		0		food contact,food contact plastics containing silicones,food-contact products	3		0			0			0		0
24936-68-3		Lithner et al. (2011)			0	PC	1			0		0			0			0		0
24937-16-4		Lithner et al. (2011)			0	PA 12	1	24937-16-4		0		0			0			0		0
24937-78-8		Groh et al. (2019)		accelerator,adhesive,colorant,dispersing agent,filler,foaming agent,lubricant,process regulator,release agent,stabilizer,surface treatment finishing agent	11	ABS,PA,PE,PP,PS,PVC,TPE,waxes	8	25014-31-7,25038-59-9,308079-71-2,68648-82-8,9003-07-0,9003-53-6,9003-56-9	adhesive,conductive fillers & fibers,food contact,food contact plastics containing silicones,food-contact products,lubricants,manufacturing plastics,manufacturing rubber,nanoparticles	9		0			0			0		0
24937-79-9		Groh et al. (2019),Lithner et al. (2011)		colorant,processing aid	2	PVDF	1	24937-79-9	food contact,food-contact products,manufacturing plastics	3		0			0			0		0
24938-37-2		Lithner et al. (2011)		main component	1	PUR	1	9009-54-5		0		0			0			0		0
24938-64-5		Lithner et al. (2011)	3		0	PPD-T	1	25035-37-4		0		0			0			0		0
24938-91-8	emulphogene bc 720	Wiesinger et al. (2021)			0	thermoplastics	1			0	PHOTODYNAMIC THERAPY-INDUCED UNFOLDED PROTEIN RESPONSE_W|PROGRAMMED CELL DEATH_R|CELLULAR RESPONSES TO EXTERNAL STIMULI_R|TNF ALPHA SIGNALING PATHWAY_W|IL-10 ANTI-INFLAMMATORY SIGNALING PATHWAY_W|IMMUNE SYSTEM_R|PERTUSSIS_K|PROTEIN PROCESSING IN ENDOPLASMIC RETICULUM_K|OSTEOPONTIN SIGNALING_W|SELENIUM MICRONUTRIENT NETWORK_W|CELLULAR RESPONSE TO HYPOXIA_R|INTERLEUKIN-1 INDUCED ACTIVATION OF NF-KA…	211	ARNT,ATF6,ATM,BID,CA9,CCL2,CD40LG,CRP,DDIT3,EPO,FAS,HMOX1,HSPA5,IFNG,IL1A,IL6,MCL1,MMP9,TLR4,TNF,TNFRSF10A,TNFRSF1A,ULK1	4.05229e+86	23			0	25398874	1			3
2495-25-2		Wiesinger et al. (2021)		antistatic agent,lubricant,processing aid	3	ABS,HDPE,LDPE,PP,PS,PVC	6	25087-34-7,68648-82-8,9002-88-4,9003-07-0,9003-53-6,9003-56-9		0		0			0			0		0
2495-35-4		Wiesinger et al. (2021)			0		0			0		0			0			0		0
2495-39-8		Wiesinger et al. (2021)		colorant,crosslinker,filler,processing aid	4		0			0		0			0			0		0
24959-67-9		Turner (2018)			0	PVC	1	68648-82-8	accessories,clothing,construction materials,electrical and electronic equipment (eee),food-contact products,garden supplies,hobbies,office supplies,storage materials,toys	10		0			0			0		0
25013-15-4		Wiesinger et al. (2021),Groh et al. (2019)	3	adhesive,colorant,crosslinker,filler,light stabilizer,lubricant,odor agent,processing aid	8		0		adhesive,food contact,food-contact products,manufacturing plastics,manufacturing rubber	5		0			0			0		0
25013-16-5	butylated hydroxyanisole	Wiesinger et al. (2021),Groh et al. (2019)	2B	additive,adhesive,antioxidant,heat stabilizer,stabilizer	5	PP,rubbers	2	9003-07-0	adhesive,drinking water contact,food contact,food-contact products	4	SIGNALING BY ERBB4_R|CELLULAR RESPONSES TO EXTERNAL STIMULI_R|SCF(SKP2)-MEDIATED DEGRADATION OF P27/P21_R|SELENIUM MICRONUTRIENT NETWORK_W|OXIDATIVE DAMAGE_W|FOLATE METABOLISM_W|LUNG FIBROSIS_W|IRON UPTAKE AND TRANSPORT_R|SIMPLIFIED INTERACTION MAP BETWEEN LOXL4 AND OXIDATIVE STRESS PATHWAY_W|PORPHYRIN AND CHLOROPHYLL METABOLISM_K|OXIDATIVE STRESS_W|ARACHIDONIC ACID METABOLISM_R|BREAST CANCER PAT…	98	ABCC2,CBR1,CDKN1A,CES1,CYP2A6,CYP2J2,GCLC,HMOX1,NFE2L2,NQO1,PGR,SESN2,UGT1A1	1.24487e+52	13	ATP6V1A,COX2,ESR1,PSMC6,SOD2,TNF	5.23451e+22	6	2.3247e+79	10			2
25014-41-9		Lithner et al. (2011)			0	PAN	1	25014-41-9		0		0			0			0		0
25036-25-3		Wiesinger et al. (2021)		colorant,filler,lubricant,processing aid	4		0			0		0			0			0		0
25037-45-0		Groh et al. (2019)			0		0		conductive fillers & fibers,food contact,food-contact products,nanoparticles	4		0			0			0		0
25038-54-4		Groh et al. (2019),Lithner et al. (2011)	3	colorant,food packaging	2	PA 6	1	25038-54-4	food contact,food packaging,food-contact products,manufacturing plastics,manufacturing rubber	5		0			0			0		0
25038-59-9		Groh et al. (2019),Lithner et al. (2011)		filler,food packaging	2	PET	1	25038-59-9	adhesive electronics,food contact,food packaging,food-contact products,manufacturing plastics,manufacturing rubber	6		0			0			0		0
25053-09-02		Groh et al. (2019)		adhesive,dispersing agent	2	PVC	1	68648-82-8	adhesive,food contact,food-contact products,manufacturing plastics,manufacturing rubber	5		0			0			0		0
25068-38-6		Wiesinger et al. (2021),Groh et al. (2019),Lithner et al. (2011)		activator,adhesion promoter,adhesive,antistatic agent,colorant,dispersing agent,filler,flame retardant,hardener,lubricant,paint filler,process regulator,reaction product,sealing compound,solvent,stabilizer,viscosity adjustor	17	epoxy resins	1		adhesive,dgebpa resin,manufacturing container metals,manufacturing containers	4		0			0			0		0
25085-34-1		Groh et al. (2019)			0		0			0		0			0			0		0
25085-50-1		Wiesinger et al. (2021)			0	HDPE,LDPE	2	25087-34-7,9002-88-4		0		0			0			0		0
25087-34-7		Lithner et al. (2011)		co-polymer	1	LLDPE	1	25087-34-7		0		0			0			0		0
25103-58-6		Wiesinger et al. (2021),Groh et al. (2019),Lithner et al. (2011)		adhesive,antioxidant,flame retardant,heat stabilizer,light stabilizer,lubricant,process regulator,processing aid,regulator,viscosity adjustor	10	HIPS,PET,PUR	3	25038-59-9,9003-55-8,9009-54-5	adhesive,food contact,food-contact products	3		0			0			0		0
25103-74-6		Groh et al. (2019)			0		0		food contact,food-contact products,manufacturing plastics,manufacturing rubber	4		0			0			0		0
25119-62-4		Lithner et al. (2011)		protective colloid	1	PVAC,PVOH	2	9002-89-5,9003-20-7		0		0			0			0		0
25134-01-04		Wiesinger et al. (2021),Groh et al. (2019),Lithner et al. (2011)		antioxidant,colorant,hdt/vicat enhancer	3	PPE,PPO,rubbers	3	25322-69-4,9041-80-9	food contact,food-contact products,manufacturing plastics,manufacturing rubber	4		0			0			0		0
25154-52-3	n-nonylphenol	Hermabessiere et al. (2017),Hahladakis et al. (2018),Teuten et al. (2009),Wiesinger et al. (2021),Stenmarck et al. (2017),Groh et al. (2019),Sanchez (2021)		adhesive,antioxidant,antistatic agent,catalyst,filler,hardener,heat stabilizer,light stabilizer,lubricant,monomer,process regulator,stabilizer,uv stabilizer	13	HDPE,LDPE,PF,PP,PUR,PUR foam,PVC,alkylphenol,epoxies,thermosets	10	25087-34-7,26655-00-5,68648-82-8,9002-88-4,9003-07-0,9009-54-5	PVC flooring,adhesive,clothing,food contact,food packaging,food-contact products,manufacturing container metals,mattresses,sports shoes	9	PROGRAMMED CELL DEATH_R|TRANSLATION INHIBITORS IN CHRONICALLY ACTIVATED PDGFRA CELLS_W|MYOMETRIAL RELAXATION AND CONTRACTION PATHWAYS_W|IL-10 ANTI-INFLAMMATORY SIGNALING PATHWAY_W|SWITCHING OF ORIGINS TO A POST-REPLICATIVE STATE_R|REGULATION OF TP53 ACTIVITY THROUGH ACETYLATION_R|TOLL LIKE RECEPTOR 5 (TLR5) CASCADE_R|SUMO E3 LIGASES SUMOYLATE TARGET PROTEINS_R|TYPE I DIABETES MELLITUS_K|RANKL/RAN…	360	AHR,AR,CCL2,CCN5,CCND1,CCNE1,CCNE2,CDK2,CTSD,CYP1A1,CYP1A2,CYP1B1,E2F1,EGR3,ESR1,FOS,GSTA2,HDAC2,HNF4A,IL10,IL1A,IL1B,KMT2A,LGALS3,MAP2K3,MAP2K6,MCM2,MCM3,MCM4,MCM5,MCM6,MKI67,MMP2,MMP9,PECAM1,PGR,PRDX1,S100P,SKIL,SLC7A11,SNAI1,SNAI2,TFF1,TGFB3,TNF,VIM,WARS1,WDR5	1.96368e+189	48	AHR,ARHGDIA,CCND1,CDH1,CDK2,ENO2,ESR1,HDAC2,HNF4A,IGFBP5,IL10,SELENBP1,SLC12A2,TNFSF15,VEGFA	1.96397e+55	15	2.36724e+151	19			1
25155-23-1		Wiesinger et al. (2021),Groh et al. (2019),Stenmarck et al. (2017)		additive,flame retardant,lubricant	3		0			0		0			0			0		0
25155-30-0		Wiesinger et al. (2021),Lithner et al. (2011)		emulsifier,intermediate,processing aid	3	PVC	1	68648-82-8		0		0			0			0		0
25167-70-8		Wiesinger et al. (2021),Groh et al. (2019)		adhesive,crosslinker,filler,lubricant,plasticizer,processing aid	6		0		adhesive,food contact,food-contact products	3		0			0			0		0
25168-21-2		Wiesinger et al. (2021)		antioxidant,colorant,filler,flame retardant,intermediate,light stabilizer,lubricant,odor agent,processing aid	9	ABS,HDPE,LDPE,PA,PC,PET,PP,PS,PUR,PVC,rubbers,thermoplastics	12	25014-31-7,25038-59-9,25087-34-7,68648-82-8,9002-88-4,9003-07-0,9003-53-6,9003-56-9,9009-54-5		0		0			0			0		0
25168-24-5		Wiesinger et al. (2021)			0	HDPE,LDPE	2	25087-34-7,9002-88-4		0		0			0			0		0
2519-30-4		Wiesinger et al. (2021)		colorant	1	PA,PET	2	25014-31-7,25038-59-9		0		0			0			0		0
25190-06-01		Lithner et al. (2011)		main component	1	PUR	1	9009-54-5		0		0			0			0		0
25190-62-9		Wiesinger et al. (2021)		processing aid	1		0			0		0			0			0		0
25198-22-5		Wiesinger et al. (2021)		heat stabilizer	1	PVC	1	68648-82-8		0		0			0			0		0
25212-06-0		Groh et al. (2019)		plasticizer	1		0			0		0			0			0		0
25213-02-09		Lithner et al. (2011)		co-polymer	1	LLDPE	1	25087-34-7		0		0			0			0		0
25214-70-4		Wiesinger et al. (2021),Stenmarck et al. (2017)		catalyst,colorant,crosslinker,hardener,initiator,intermediate,odor agent,processing aid	8	epoxy resins,high performance polymers,thermoplastics	3			0		0			0			0		0
25265-71-8		Groh et al. (2019)		additive,adhesive,anti-foaming agent,antimicrobial,colorant,filler,hardener,lubricant,process regulator,softener,solvent,stabilizer,surface treatment finishing agent,surfactant	14		0		adhesive,food contact,food-contact products	3		0			0			0		0
25265-77-4		Groh et al. (2019)		adhesive,cleaning agent,filler,flame retardant,plasticizer,process regulator,softener,solvent,surface treatment agent	9		0		adhesive,adhesives,building material agents,cleaning agents,detergents,fertilizers	6		0			0			0		0
25291-17-2		Wiesinger et al. (2021)			0	HDPE,LDPE	2	25087-34-7,9002-88-4		0		0			0			0		0
2530-85-0		Wiesinger et al. (2021)		colorant	1		0			0		0			0			0		0
25307-17-9		Wiesinger et al. (2021),Groh et al. (2019)		adhesive,lubricant	2		0		adhesive	1		0			0			0		0
25321-09-09		Wiesinger et al. (2021)		processing aid	1		0			0		0			0			0		0
25322-68-3		Groh et al. (2019),Lithner et al. (2011)		accelerator,activator,additive,adhesive,anti-foaming agent,anti-friction agent,antimicrobial,antistatic agent,colorant,dispersing agent,filler,flame retardant,food packaging,hardener,lubricant,main component,monomer,process regulator,sealing compound,softener,solvent,stabilizer,surface treatment finishing agent,surfactant,thickener,viscosity adjustor	26	PE,PUR,PUR-polyether polyols	3	25038-59-9,9009-54-5	adhesive,drinking water contact,food contact,food packaging,food-contact products,manufacturing container metals	6		0			0			0		0
25322-69-4		Lithner et al. (2011)		main component	1	PUR	1	9009-54-5		0		0			0			0		0
25327-89-3		Stenmarck et al. (2017)		flame retardant	1	EPS	1	9003-53-6		0		0			0			0		0
25339-09-07		Groh et al. (2019)			0		0			0		0			0			0		0
25339-17-7		Wiesinger et al. (2021)		antioxidant,filler,light stabilizer,lubricant,processing aid	5	PC,PUR,bioplastics,rubbers,thermoplastics	5	9009-54-5		0		0			0			0		0
232418		Wiesinger et al. (2021),Lithner et al. (2011)		colorant,main component,processing aid	3	PA,PUR	2	25014-31-7,9009-54-5		0		0			0			0		0
25360-10-5		Wiesinger et al. (2021)		crosslinker,filler,processing aid	3		0			0		0			0			0		0
25383-99-7		Groh et al. (2019)			0		0		food contact,food contact plastics containing silicones,food-contact products	3		0			0			0		0
25448-25-3		Wiesinger et al. (2021),Groh et al. (2019)		adhesive,flame retardant,food packaging,lubricant,plasticizer,process regulator,processing aid,stabilizer	8	ABS,PET,PO,PS,PUR,PVC	6	25038-59-9,26099-71-8,68648-82-8,9003-53-6,9003-56-9,9009-54-5	adhesive,food contact,food packaging,food-contact products,purt	5		0			0			0		0
2549-51-1		Wiesinger et al. (2021)		catalyst,colorant,initiator,processing aid	4		0			0		0			0			0		0
25496-72-4		Groh et al. (2019)		adhesive,anti-fogging agent,food packaging,lubricant,plasticizer,release agent	6		0		adhesive,food contact,food packaging,food-contact products	4		0			0			0		0
2551-62-4		Stenmarck et al. (2017)		blowing agent	1	PS,PUR,phenolics	3	9003-53-6,9009-54-5		0		0			0			0		0
25550-51-0		Stenmarck et al. (2017)		chain cross-linker,hardener,intermediate	3	PES,epoxies	2	25667-42-9		0		0			0			0		0
25550-98-5		Wiesinger et al. (2021),Groh et al. (2019)		food packaging,odor agent,plasticizer,process regulator,stabilizer	5	ABS,PC,PET,PUR,PVC	5	25038-59-9,68648-82-8,9003-56-9,9009-54-5	food contact,food packaging,food-contact products	3		0			0			0		0
25569-80-6	2,3'-dichlorobiphenyl	Rani et al. (2015)		colorant	1	PE,PP	2	25038-59-9,9003-07-0	white packing string	1		0	SULT2A1	6822	1			0	24508592	1
25584-83-2		Wiesinger et al. (2021)		intermediate	1		0			0		0			0			0		0
25587-80-8		Wiesinger et al. (2021),Lithner et al. (2011)		processing aid	1	PA 11	1	25035-04-05		0		0			0			0		0
25637-84-7		Groh et al. (2019)		lubricant	1		0		food contact plastics containing silicones	1		0			0			0		0
25637-99-4	hexabromocyclododecane	Wiesinger et al. (2021),Stenmarck et al. (2017)		biocide,colorant,flame retardant	3	EPS,HIPS,LDPE,PET,PUR,PVC,XPS	7	25038-59-9,25087-34-7,68648-82-8,9003-53-6,9003-55-8,9009-54-5	bean bag filling,electrical and electronic products,electronic waste,furniture,insulation	5	WNT SIGNALING PATHWAY (NETPATH)_WC|B CELL RECEPTOR SIGNALING PATHWAY_W|PROGRAMMED CELL DEATH_R|IL-10 ANTI-INFLAMMATORY SIGNALING PATHWAY_W|SWITCHING OF ORIGINS TO A POST-REPLICATIVE STATE_R|IL-3 SIGNALING PATHWAY_W|CONSTITUTIVE SIGNALING BY ABERRANT PI3K IN CANCER_R|SIGNALING BY FGFR3 FUSIONS IN CANCER_R|LNCRNA-MEDIATED MECHANISMS OF THERAPEUTIC RESISTANCE_WC|RIP-MEDIATED NFKB ACTIVATION VIA ZBP1…	499	BAX,CASP3,CASP9,CCND1,CCNE1,CDK2,CDK4,CHUK,CXCL8,CYCS,CYP11B1,CYP11B2,CYP19A1,CYP1A1,EGF,H2AX,HRAS,ICAM1,IL6,MC2R,MDM4,MTOR,TFF1,TP53	5.81837e+91	24	BAX,BCL2,CASP3,CCND1,CDK2,CDKN1A,CDKN1B,CDKN2A,CGB3,CHUK,CYP11A1,ESR1,ESR2,MDM4,MTOR,NCAM1,RB1,STAR,TP53,XIAP	5.81597e+74	20	2.33479e+95	12			3
25686-28-6		Wiesinger et al. (2021)		colorant,intermediate,lubricant	3		0			0		0			0			0		0
2571-88-2		Wiesinger et al. (2021)		colorant,filler,intermediate,light stabilizer,processing aid	5		0			0		0			0			0		0
25713-60-4		Stenmarck et al. (2017)		flame retardant	1	ABS,HIPS	2	9003-55-8,9003-56-9		0		0			0			0		0
25750-84-9		Groh et al. (2019)		adhesive	1		0		adhesive,food contact,food-contact products,manufacturing plastics,manufacturing rubber	5		0			0			0		0
25765-47-3		Lithner et al. (2011)			0	MPD-I	1	25765-47-3		0		0			0			0		0
2580-56-5		Wiesinger et al. (2021)		biocide,colorant	2		0			0		0			0			0		0
25808-74-6		Wiesinger et al. (2021),Stenmarck et al. (2017)		plasticizer,stabilizer	2	PVC	1	68648-82-8	consumer electronics,electronic toys,floor mats,packaging,pc casing,plastic shoes,recycled weee plastic,shredder residue from cases in electronics,shredder residue from mixed electronic plastics,tv casing	10		0			0			0		0
25852-37-3		Groh et al. (2019)			0		0			0		0			0			0		0
25852-47-5		Lithner et al. (2011)		crosslinker	1	PAA polyelectrolyte	1	2594322		0		0			0			0		0
2586-57-4		Wiesinger et al. (2021)		biocide,colorant	2		0			0		0			0			0		0
25869-00-5		Wiesinger et al. (2021)		processing aid	1		0			0		0			0			0		0
2587-76-0		Wiesinger et al. (2021)		catalyst,crosslinker,initiator	3		0			0		0			0			0		0
2589-57-3		Wiesinger et al. (2021)			0		0			0		0			0			0		0
25895-47-0		Groh et al. (2019)		adhesive,food packaging	2		0		adhesive,food contact,food packaging,food-contact products,manufacturing plastics,manufacturing rubber	6		0			0			0		0
25952-53-8		Wiesinger et al. (2021)			0		0			0		0			0			0		0
25973-55-1		Hahladakis et al. (2018),Wiesinger et al. (2021),Stenmarck et al. (2017),Rani et al. (2015),Groh et al. (2019)		adhesive,antioxidant,filler,light stabilizer,stabilizer,uv stabilizer	6	PE,PO,PP,acrylics,formaldehyde resins,latex,styrenics	7	25038-59-9,25085-39-6,26099-71-8,9003-07-0,9003-35-4	adhesive,colored fishing floats,colorless fishing floats,eel traps,firecrackers,fishing floats,fishing ropes,food contact,food-contact products,green packing string,retail packaging materials,spacers used in shellfish aquaculture,white packing string	13		0			0			0		0
260-13-0		Groh et al. (2019)		adhesive,food packaging	2		0		adhesive,food contact,food packaging,food-contact products	4		0			0			0		0
260-24-3		Groh et al. (2019)		food packaging	1		0		food contact,food packaging,food-contact products	3		0			0			0		0
26007-43-2		Groh et al. (2019)			0		0			0		0			0			0		0
2602-46-2		Wiesinger et al. (2021)	3	heat stabilizer	1	PVC	1	68648-82-8		0		0			0			0		0
26027-38-3		Wiesinger et al. (2021),Groh et al. (2019),Stenmarck et al. (2017)		adhesive,antioxidant,catalyst,food packaging,hardener,heat stabilizer,monomer,process regulator	8	PF,PUR,PUR foam,PVC,epoxies	5	26655-00-5,68648-82-8,9009-54-5	PVC flooring,adhesive,clothing,food contact,food packaging,food-contact products,mattresses,sports shoes	8		0			0			0		0
26062-94-2		Lithner et al. (2011)			0	PBT	1	26062-94-2		0		0			0			0		0
259444		Wiesinger et al. (2021)		catalyst	1	ABS,EPS,HDPE,HIPS,LDPE,PA,PC,PET,PP,PS,PUR,PVC,bioplastics,thermoplastics	14	25014-31-7,25038-59-9,25087-34-7,68648-82-8,9002-88-4,9003-07-0,9003-53-6,9003-55-8,9003-56-9,9009-54-5		0		0			0			0		0
26100-51-6		Lithner et al. (2011)			0	PLA	1	26100-51-6		0		0			0			0		0
26125-40-6		Lithner et al. (2011)			0	PPS	1	9003-53-6		0		0			0			0		0
26125-61-1		Lithner et al. (2011)			0	PPD-T	1	25035-37-4		0		0			0			0		0
26140-60-3		Wiesinger et al. (2021),Groh et al. (2019)		adhesive,filler,odor agent,process regulator	4		0		adhesive,food contact,food-contact products,manufacturing plastics,manufacturing rubber	5		0			0			0		0
26142-30-3		Wiesinger et al. (2021)			0	HDPE,LDPE,thermoplastics	3	25087-34-7,9002-88-4		0		0			0			0		0
26172-55-4	5-chloro-2-methyl-4-isothiazolin-3-one	Wiesinger et al. (2021),Groh et al. (2019)		adhesive,anti-foaming agent,anti-friction agent,antistatic agent,biocide,colorant,dispersing agent,filler,flame retardant,friction agent,hardener,intermediate,lubricant,odor agent,paint filler,plasticizer,process regulator,processing aid,sealing compound,softener,solvent,stabilizer,surface treatment film forming agent,surface treatment finishing agent,surfactant,viscosity adjustor	26	PUR,PVC,bioplastics,rubbers,thermoplastics	5	68648-82-8,9009-54-5	adhesive,food contact,food contact plastics containing silicones,food-contact products	4	BLADDER CANCER_K|CYTOKINE-CYTOKINE RECEPTOR INTERACTION_K|HIF-1 SIGNALING PATHWAY_K|RHEUMATOID ARTHRITIS_K|CYTOKINE SIGNALING IN IMMUNE SYSTEM_R|NRF2 PATHWAY_W|ALLOGRAFT REJECTION_W|AGE-RAGE SIGNALING PATHWAY IN DIABETIC COMPLICATIONS_K|REGULATION OF TOLL-LIKE RECEPTOR SIGNALING PATHWAY_W|PHYTOCHEMICAL ACTIVITY ON NRF2 TRANSCRIPTIONAL ACTIVATION_WC|PHOTODYNAMIC THERAPY-INDUCED NFE2L2 (NRF2) SURVI…	36	CCL4,CXCL8,HMOX1,NOTCH3,NQO1,PMAIP1,VEGFA	6.35136e+27	7	CXCL14	9547	1	3.17343e+39	5			2
26183-52-8		Wiesinger et al. (2021)		biocide,colorant,filler,intermediate,lubricant,odor agent,processing aid	7		0			0		0			0			0		0
26221-73-8		Groh et al. (2019),Lithner et al. (2011)		adhesive,co-polymer	2	LLDPE,copolymers	2	25087-34-7	adhesive,food contact,food-contact products,manufacturing plastics,manufacturing rubber	5		0			0			0		0
26322-14-5		Groh et al. (2019)		initiator,oxidizing agent,process regulator	3		0		drinking water contact,food contact,food-contact products,manufacturing plastics,manufacturing rubber	5		0			0			0		0
26337-35-9		Groh et al. (2019)			0		0			0		0			0			0		0
2634-33-5	1,2-benzisothiazoline-3-one	Wiesinger et al. (2021)		intermediate	1		0			0	ARYL HYDROCARBON RECEPTOR NETPATH_W|NUCLEAR RECEPTORS META-PATHWAY_W|NRF2 PATHWAY_W	3	E2F1,MAFF,MT2A,NQO1,TXN	1.86924e+20	5			0	1470263320491600	2			1
26354-18-7		Groh et al. (2019),Stenmarck et al. (2017)		antimicrobial,sealant,stabilizer	3	PUR,PUR foam,PVC	3	68648-82-8,9009-54-5	PVC flooring,adhesives,bags,beach balls,blinds,blister packaging,boards,bottles,car seats,containers,diapers,doors,ear protection equipment,gutters,paints,plastisol roof,rainwear,scotch brite,sealants,sewage pipes,shower curtains,vinyl wallpaper,water pipes,windows,wrapping films	25		0			0			0		0
26354-30-3		Groh et al. (2019)			0		0			0		0			0			0		0
26399-02-0		Groh et al. (2019)		lubricant,plasticizer,viscosity adjustor	3		0			0		0			0			0		0
26401-97-8		Wiesinger et al. (2021),Groh et al. (2019)		additive,colorant,heat stabilizer,process regulator,stabilizer	5	PVC	1	68648-82-8	drinking water contact,food contact,food-contact products,manufacturing plastics	4		0			0			0		0
26410-42-4		Groh et al. (2019)			0		0			0		0			0			0		0
26444-49-5	diphenylcresyl phosphate	Wiesinger et al. (2021),Stenmarck et al. (2017)		colorant,flame retardant,intermediate,lubricant,plasticizer	5	HIPS,PVC	2	68648-82-8,9003-55-8		0	CELLULAR RESPONSES TO EXTERNAL STIMULI_R|PRADER-WILLI AND ANGELMAN SYNDROME_W|REGULATION OF TP53 ACTIVITY THROUGH ACETYLATION_R|LNCRNA-MEDIATED MECHANISMS OF THERAPEUTIC RESISTANCE_WC|INTRINSIC PATHWAY FOR APOPTOSIS_R|TP53 REGULATES TRANSCRIPTION OF SEVERAL ADDITIONAL CELL DEATH GENES WHOSE SPECIFIC ROLES IN P53-DEPENDENT APOPTOSIS REMAIN UNCERTAIN_R|OXIDATIVE DAMAGE_W|DNA DAMAGE RESPONSE_WC|SMAL…	165	CDKN1A,GADD45B,MDM2,TP53	1026461641937150	4			0	30981936	1			3
26446-73-1		Wiesinger et al. (2021)		biocide,catalyst,colorant,crosslinker,intermediate,light stabilizer,odor agent,processing aid	8	HDPE,LDPE,PA,PP,PVC	5	25014-31-7,25087-34-7,68648-82-8,9002-88-4,9003-07-0		0		0			0			0		0
26447-14-3		Wiesinger et al. (2021),Lithner et al. (2011)		biocide,colorant,filler,lubricant,odor agent,processing aid,reactive diluent	7	epoxy resins	1			0		0			0			0		0
26447-40-5		Wiesinger et al. (2021),Stenmarck et al. (2017),Lithner et al. (2011)		antioxidant,intermediate,main component	3	LDPE,PUR	2	25087-34-7,9009-54-5		0		0			0			0		0
26471-62-5		Lithner et al. (2011),Wiesinger et al. (2021),Stenmarck et al. (2017),Groh et al. (2019)	2B	adhesive,colorant,filler,hardener,intermediate,main component,monomer,process regulator,solvent	9	PUR,thermoplastics	2	9009-54-5	adhesive,food contact,food-contact products	3		0			0			0		0	Noncancer	No Classification
26523-78-4		Hahladakis et al. (2018),Wiesinger et al. (2021),Stenmarck et al. (2017),Groh et al. (2019)		adhesive,antioxidant,antistatic agent,chelator,colorant,complexing agent,filler,food packaging,light stabilizer,lubricant,oxidizing agent,plasticizer,process regulator,processing aid,stabilizer,uv stabilizer,viscosity adjustor	17	ABS,EVA,HDPE,LLDPE,NBR,PC,PE,PO,PP,PS,PVC,SBR,SIS,latex,natural rubber,styrenics,synthetic rubbers	17	25038-32-8,25038-59-9,25067-34-9,25085-39-6,25087-34-7,26099-71-8,308068-83-9,64706-29-2,68648-82-8,9002-88-4,9003-07-0,9003-53-6,9003-55-8,9003-56-9,9006-04-6	adhesive,drinking water contact,food contact,food packaging,food-contact products	5		0			0			0		0
26530-20-1		Wiesinger et al. (2021)		colorant	1		0			0		0			0			0		0
2654-57-1		Wiesinger et al. (2021)		biocide,processing aid	2		0			0		0			0			0		0
26544-23-0		Wiesinger et al. (2021),Groh et al. (2019)		colorant,crosslinker,filler,food packaging,intermediate,light stabilizer,lubricant,monomer,process regulator,processing aid,stabilizer	11	ABS,HDPE,LDPE,PA,PC,PET,PUR,PVC,thermoplastics	9	25014-31-7,25038-59-9,25087-34-7,68648-82-8,9002-88-4,9003-56-9,9009-54-5	food contact,food packaging,food-contact products	3		0			0			0		0
26545-49-3		Wiesinger et al. (2021),Stenmarck et al. (2017)		catalyst	1	PUR	1	9009-54-5		0		0			0			0		0
265647-11-8		Wiesinger et al. (2021),Groh et al. (2019)		antimicrobial,antioxidant,biocide,colorant	4	PA,PET,rubbers	3	25014-31-7,25038-59-9		0		0			0			0		0
2657-87-6		Wiesinger et al. (2021)		antioxidant,colorant,heat stabilizer,intermediate	4		0			0		0			0			0		0
26571-11-9		Wiesinger et al. (2021),Groh et al. (2019),Stenmarck et al. (2017)		antioxidant,catalyst,colorant,food packaging,heat stabilizer,monomer	6	PF,PUR,PUR foam,PVC,epoxies	5	26655-00-5,68648-82-8,9009-54-5	PVC flooring,clothing,food packaging,mattresses,sports shoes	5		0			0			0		0
26635-64-3		Wiesinger et al. (2021),Lithner et al. (2011)		monomer,solvent	2	LLDPE	1	25087-34-7		0		0			0			0		0
26635-92-7		Wiesinger et al. (2021)			0	HDPE,LDPE	2	25087-34-7,9002-88-4		0		0			0			0		0
26635-93-8		Wiesinger et al. (2021)			0	LDPE	1	25087-34-7		0		0			0			0		0
26636-01-01		Wiesinger et al. (2021)			0		0			0		0			0			0		0
26680-10-4		Lithner et al. (2011)			0	PLA	1	26100-51-6		0		0			0			0		0
2673-22-5		Groh et al. (2019)			0		0		food contact,food contact plastics containing silicones,food-contact products	3		0			0			0		0
26741-53-7		Wiesinger et al. (2021),Groh et al. (2019)		additive,antioxidant,colorant,filler,food packaging,intermediate,oxidizing agent,process regulator,processing aid,stabilizer,uv stabilizer	11	PC,PE,PET,PO,PP,PS,PVC,TPE,elastomers,engineering thermoplastics,polyester,styrenics,thermoplastics	13	25038-59-9,26099-71-8,308079-71-2,68648-82-8,9003-07-0,9003-53-6	adhesives,drinking water contact,food contact,food packaging,food-contact products	5		0			0			0		0
26747-90-0		Groh et al. (2019)		adhesion promoter,monomer	2	PU,PUR	2	9009-54-5	food contact,food-contact products	2		0			0			0		0
26748-41-4		Wiesinger et al. (2021),Lithner et al. (2011)		initiator	1	ABS	1	9003-56-9		0		0			0			0		0
26761-40-0	diisodecyl phthalate	Hermabessiere et al. (2017),Akoueson et al. (2021),Campanale et al. (2020),Hahladakis et al. (2018),Lithner et al. (2011),Bang et al. (2012),Wiesinger et al. (2021),Stenmarck et al. (2017),Benjamin et al. (2017),Wensing et al. (2006),Groh et al. (2019)		additive,adhesive,antioxidant,colorant,filler,flame retardant,heat stabilizer,intermediate,light stabilizer,lubricant,plasticizer,process regulator,processing aid,sealing compound,softener,stabilizer	16	ABS,CPE,CR,CSM,FPVC,HDPE,NBR,PC,PE,PET,PP,PS,PUR,PVA,PVAC,PVC,cellulose plastics,cellulosics	18	25038-59-9,308068-83-9,63231-66-3,68037-39-8,68648-82-8,9002-86-2,9002-88-4,9003-07-0,9003-20-7,9003-53-6,9003-56-9,9009-54-5,9010-98-4	adhesive,anti-corrosion materials,anti-fouling paints,automotives,bath toys,changing tables,coatings,construction materials,cookware,drinking water contact,exercise balls,flooring materials,food contact,food packaging,food wrappers,food-contact products,furniture coatings,gaskets,general consumer products,heat-resistant electrical cords,hollow plastic products,hoppers,masquerade toys,pharmaceutic…	37	METABOLISM OF AMINO ACIDS AND DERIVATIVES_R|SELENOAMINO ACID METABOLISM_R|DEGRADATION OF CYSTEINE AND HOMOCYSTEINE_R|METABOLIC PATHWAYS_K|CYSTEINE AND METHIONINE CATABOLISM_W|PHASE II - CONJUGATION OF COMPOUNDS_R|GLYCOSAMINOGLYCAN METABOLISM_R|SULFATION BIOTRANSFORMATION REACTION_W|SULFUR AMINO ACID METABOLISM_R|SELENOCOMPOUND METABOLISM_K|CYTOSOLIC SULFONATION OF SMALL MOLECULES_R	11	SLC5A5	6528	1	CDO1,PAPSS1,PAPSS2,SUOX	1036906190606820	4	1625748416223560	2			1
26761-45-5		Wiesinger et al. (2021)		biocide	1		0			0		0			0			0		0
26762-92-5		Wiesinger et al. (2021)		colorant,filler,intermediate,monomer,plasticizer,processing aid	6		0			0		0			0			0		0
26762-93-6		Lithner et al. (2011)		initiator	1	PVDF	1	24937-79-9		0		0			0			0		0
26764-44-3		Wiesinger et al. (2021)		flame retardant	1	ABS,EPS,HDPE,HIPS,LDPE,PA,PP,PS,PUR,rubbers,thermoplastics	11	25014-31-7,25087-34-7,9002-88-4,9003-07-0,9003-53-6,9003-55-8,9003-56-9,9009-54-5		0		0			0			0		0
26780-96-1		Wiesinger et al. (2021)		colorant,processing aid	2		0			0		0			0			0		0
2682-20-4	2-methyl-4-isothiazolin-3-one	Wiesinger et al. (2021),Groh et al. (2019)		additive,adhesive,anti-foaming agent,antimicrobial,antistatic agent,colorant,dispersing agent,filler,flame retardant,hardener,lubricant,paint filler,process regulator,processing aid,sealing compound,softener,solvent,stabilizer,surface treatment film forming agent,surface treatment finishing agent,surfactant,thickener,viscosity adjustor	23		0		adhesive,drinking water contact,food contact,food-contact products	4	WNT SIGNALING PATHWAY (NETPATH)_WC|PROGRAMMED CELL DEATH_R|TRANSLATION INHIBITORS IN CHRONICALLY ACTIVATED PDGFRA CELLS_W|PURINE CATABOLISM_R|MYOMETRIAL RELAXATION AND CONTRACTION PATHWAYS_W|IL-10 ANTI-INFLAMMATORY SIGNALING PATHWAY_W|CAMP SIGNALING PATHWAY_K|IL-3 SIGNALING PATHWAY_W|CONSTITUTIVE SIGNALING BY ABERRANT PI3K IN CANCER_R|LNCRNA-MEDIATED MECHANISMS OF THERAPEUTIC RESISTANCE_WC|ACTIVA…	578	AADAC,AADACP1,ABCB11,ABCC2,ABHD16B,ABHD17B,ABHD5,ABL2,ACTBL2,ADAMTS1,ADM,ADRA2A,ADRB2,AFDN-DT,AHSA1,AKR1B10,ALOXE3,ANGPTL4,ANKRD1,ANKRD30B,ANKRD42,ANKRD60,ANKUB1,ANTXR2,AP1B1P1,APAF1,APCDD1L-DT,ARC,AREG,ARID5B,ARL4D,ARRDC3,ASB5,ATF3,ATF7IP2,ATG4A,ATG5,ATP13A3-DT,ATP1B1,ATP1B2,ATP6V1FNB,AXIN2,B3GNT5,BAG3,BAMBI,BAX,BCL2,BCL2A1,BECN1,BMP2,BMP6,BPGM,BRD2,BSND,BTG1,BTG2,C17ORF98,C1ORF116,C1ORF52,C3ORF…	13,201651,8647,1244,140701,51104,51099,27,345651,9510,133,150,154,653483,10598,57016,59344,51129,27063,374860,338699,140731,389161,118429,23782,317,149773,23237,374,84159,379,57561,140458,467,80063,115201,9474,401106,481,482,100130705,8313,84002,9531,25805,581,596,597,8678,650,654,669,6046,7809,694,7832,388381,79098,148423,79669,135398,760,27101,794,57662,836,837,842,8535,79635,84660,6364,10344,1…	782	ACSF2,AGL,ALDH1L2,ALDH6A1,APOC1,APOLD1,CASTOR2,CAV1,CCNF,CDCA7,CDK15,CENPB,CEP250,CLTCL1,COA5,COQ2,CREB1,CTSO,CXCL14,CYP2A13,DBP,DENND11,DIPK1A,DUSP19,DYSF,EEFSEC,ERCC6,F2RL2,FBXO46,FGFR2,FNDC10,GCSHP3,GLI2,GSTA2,GXYLT2,H1-1,H1-2,H1-3,H1-4,H1-5,H2AC13,H2AC14,H2AC15,H2AC17,H2AC19,H2AC20,H2AC21,H2AC4,H2AC6,H2AC8,H2BC10,H2BC14,H2BC3,H2BP1,H3C11,H3C12,H3C15,H3C2,H3C4,H3C6,H3C7,H3C8,H4C11,H4C12,H4C2,H…	80221,178,160428,4329,341,81575,729438,857,899,83879,65061,1059,11190,8218,493753,27235,1385,1519,9547,1553,1628,57189,388650,142679,8291,60678,2074,2151,23403,2263,643988,100329109,2736,2939,727936,3024,3006,3007,3008,3009,8329,8331,8330,8336,723790,8338,317772,8335,8334,3012,8346,8342,3018,337875,8354,8356,333932,8358,8351,8353,8968,8355,8363,8362,8366,8360,3119,3418,51557,283267,150759,1044727…	134	3.17343e+39	5			1
26855-44-7		Groh et al. (2019)		,anti-fogging agent	2		0		anti-fogging agents	1		0			0			0		0
26864-37-9		Wiesinger et al. (2021)		biocide,colorant,lubricant,odor agent,processing aid	5		0			0		0			0			0		0
2687-91-4		Wiesinger et al. (2021)		flame retardant	1		0			0		0			0			0		0
2687-94-7		Groh et al. (2019)		colorant,plasticizer,solvent,surfactant	4		0		manufacturing plastics,manufacturing rubber	2		0			0			0		0
2687-96-9		Wiesinger et al. (2021),Groh et al. (2019)		biocide,plasticizer	2		0			0		0			0			0		0
26898-17-9		Wiesinger et al. (2021)			0	LDPE	1	25087-34-7		0		0			0			0		0
26935-10-4		Lithner et al. (2011)			0	MF	1	2594531		0		0			0			0		0
2705-87-5		Wiesinger et al. (2021)			0		0			0		0			0			0		0
27107-89-7		Wiesinger et al. (2021),Groh et al. (2019)		additive,antioxidant,antistatic agent,biocide,catalyst,colorant,crosslinker,filler,intermediate,light stabilizer,lubricant,monomer,odor agent,plasticizer,process regulator,processing aid,solvent,stabilizer	18	ABS,HDPE,LDPE,PA,PET,PP	6	25014-31-7,25038-59-9,25087-34-7,9002-88-4,9003-07-0,9003-56-9	food contact,food-contact products,manufacturing plastics,manufacturing rubber	4		0			0			0		0
27138-31-4		Groh et al. (2019),Stenmarck et al. (2017)		adhesive,filler,flame retardant,lubricant,plasticizer,process regulator,softener	7	ABS,CAB,CN,EC,EVA,NBR,PS,PUR,PVAC,PVC,SBR,acrylics,cellulosics,natural rubber	14	24969-10-6,25067-34-9,308068-83-9,68648-82-8,9003-20-7,9003-53-6,9003-55-8,9003-56-9,9004-36-8,9004-70-0,9006-04-6,9009-54-5	adhesive,book binding,book labeling,cigarette tipping,food contact,food-contact products,luggage,shoes,window frames	9		0			0			0		0
27176-87-0		Wiesinger et al. (2021)		antioxidant,catalyst,colorant,crosslinker,filler,initiator,processing aid	7		0			0		0			0			0		0
27177-03-03		Groh et al. (2019),Stenmarck et al. (2017)		antioxidant,catalyst,food packaging,heat stabilizer,monomer	5	PF,PUR,PUR foam,PVC,epoxies	5	26655-00-5,68648-82-8,9009-54-5	PVC flooring,clothing,food packaging,mattresses,sports shoes	5		0			0			0		0
27177-05-05		Groh et al. (2019),Stenmarck et al. (2017)		antioxidant,catalyst,food packaging,heat stabilizer,monomer	5	PF,PUR,PUR foam,PVC,epoxies	5	26655-00-5,68648-82-8,9009-54-5	PVC flooring,clothing,food packaging,mattresses,sports shoes	5		0			0			0		0
27177-08-08		Groh et al. (2019),Stenmarck et al. (2017)		antioxidant,catalyst,food packaging,heat stabilizer,monomer	5	PF,PUR,PUR foam,PVC,epoxies	5	26655-00-5,68648-82-8,9009-54-5	PVC flooring,clothing,food packaging,mattresses,sports shoes	5		0			0			0		0
27178-16-1		Wiesinger et al. (2021),Groh et al. (2019)		adhesive,lubricant,plasticizer,softener	4	ABS,CPE,CR,CSM,NBR,PS,PVAC,PVC,cellulosics	9	308068-83-9,63231-66-3,68037-39-8,68648-82-8,9003-20-7,9003-53-6,9003-56-9,9010-98-4	adhesive,food contact,food-contact products	3		0			0			0		0
27193-28-8		Hermabessiere et al. (2017),Teuten et al. (2009),Groh et al. (2019),Sanchez (2021)		antioxidant,lubricant,non-intentionally added substance,plasticizer,uv stabilizer	5	HDPE,LDPE,PP,rubbers,thermosets	5	25087-34-7,9002-88-4,9003-07-0	food contact,food-contact products	2		0			0			0		0
27194-74-7		Wiesinger et al. (2021)		flame retardant	1		0			0		0			0			0		0
27215-95-8		Wiesinger et al. (2021)		biocide,colorant,filler,intermediate,lubricant,odor agent,processing aid	7		0			0		0			0			0		0
27216-37-1					0		0			0		0			0			0		0
27247-96-7		Wiesinger et al. (2021)		biocide,catalyst,colorant,crosslinker,filler,light stabilizer,lubricant,processing aid	8	ABS,HDPE,LDPE,PA,PC,PP,PUR,PVC,thermoplastics	9	25014-31-7,25087-34-7,68648-82-8,9002-88-4,9003-07-0,9003-56-9,9009-54-5		0		0			0			0		0
27253-29-8		Wiesinger et al. (2021)		antioxidant,biocide,blowing agent,catalyst,colorant,filler,intermediate,lubricant,monomer,plasticizer,processing aid	11		0			0		0			0			0		0
27253-31-2		Wiesinger et al. (2021)		heat stabilizer,light stabilizer,lubricant	3	PVC	1	68648-82-8		0		0			0			0		0
27321-72-8		Groh et al. (2019)			0		0			0		0			0			0		0
274-60-3		Groh et al. (2019)		adhesive,food packaging	2		0		adhesive,food contact,food packaging,food-contact products	4		0			0			0		0
27457-28-9		Lithner et al. (2011)		co-monomer	1	PAN	1	25014-41-9		0		0			0			0		0
27458-90-8		Rani et al. (2015)		chain transfer agent	1	PE,PET,PP	3	25038-59-9,9003-07-0	green packing string,soda bottles	2		0			0			0		0
27458-92-0		Wiesinger et al. (2021)		colorant,filler	2		0			0		0			0			0		0
27554-26-3		Wiesinger et al. (2021),Rani et al. (2015)		colorant,crosslinker,filler,intermediate,lubricant,plasticizer,processing aid	7	PE,PET,PP,acrylics,polystyrene acrylate,styrenics	6	25038-59-9,9003-07-0	blue fishing float,bowls,candy bags,colored fishing floats,eel traps,firecrackers,fishing ropes,green packing string,juice packs,meat can covers,plastic bags,snack packs,straw,water bottle caps,water bottle wrappers,water bottles,white packing string,yellow packing string	18		0			0			0		0
27610-45-3		Wiesinger et al. (2021)		colorant,filler,processing aid	3		0			0		0			0			0		0
27610-48-6		Wiesinger et al. (2021)			0		0			0		0			0			0		0
2764-13-8		Wiesinger et al. (2021),Groh et al. (2019)		antistatic agent,colorant,light stabilizer	3	ABS,HDPE,LDPE,PO,PP,PS,PVC,acrylics	8	25087-34-7,26099-71-8,68648-82-8,9002-88-4,9003-07-0,9003-53-6,9003-56-9		0		0			0			0		0
27668-52-6		Wiesinger et al. (2021),Groh et al. (2019)		antimicrobial,antioxidant,filler,light stabilizer,surface treatment agent	5	rubbers	1			0		0			0			0		0
27676-62-6		Groh et al. (2019),Akoueson et al. (2021)		additive,antimicrobial,antioxidant,food packaging,oxidizing agent,process regulator,stabilizer	7	ABS,EPDM,PA,PBT,PE,PO,PP,PS,PU,PUR,PVC,polyester,synthetic rubbers	13	25014-31-7,25038-36-2,25038-59-9,26062-94-2,26099-71-8,64706-29-2,68648-82-8,9003-07-0,9003-53-6,9003-56-9,9009-54-5	drinking water contact,food contact,food packaging,food-contact products	4		0			0			0		0
317069		Wiesinger et al. (2021)		intermediate,processing aid	2		0			0		0			0			0		0
27774-13-6	vanadyl sulfate	Wiesinger et al. (2021)		crosslinker,flame retardant,monomer,processing aid	4	PET,PUR	2	25038-59-9,9009-54-5		0	PHYSIOLOGICAL AND PATHOLOGICAL HYPERTROPHY OF THE HEART_W|MYOMETRIAL RELAXATION AND CONTRACTION PATHWAYS_W|TNF ALPHA SIGNALING PATHWAY_W|IL-10 ANTI-INFLAMMATORY SIGNALING PATHWAY_W|IMMUNE SYSTEM_R|PERTUSSIS_K|IL-3 SIGNALING PATHWAY_W|DISSOLUTION OF FIBRIN CLOT_R|INTERLEUKIN-6 FAMILY SIGNALING_R|SELENIUM MICRONUTRIENT NETWORK_W|INTERLEUKIN-1 INDUCED ACTIVATION OF NF-KAPPA-B_W|POU5F1 (OCT4), SOX2, …	183	ALB,ANGPTL1,CACNG2,CCDC85B,CCL2,CCL5,CLDN1,CLDN4,CPVL,CSF2,CSNK1D,CTSG,CXCL1,CXCL2,CXCL3,CXCL8,CYP11A1,CYP3A7,DRP2,DTR,DUSP1,DUSP21,DUSP5,EDN1,ERRFI1,FGD6,FGFR2,FOS,GCNT2,HAL,HBEGF,HOXD9,HS3ST1,ICAM2,IFNE,IL1A,IL36G,IL6,ITPR3,JAM2,KDM4D,KLHL41,KRT36,KRT86,LIF,MCHR1,MMP1,MMP25,NFKBIA,PDCD6,PDE4DIP,PDK2,PDLIM3,PLA2G12B,PLA2G1B,PLAUR,PLEKHB1,POLR3G,PPEF2,PPP1R10,PRDM1,PTGS2,PTPRE,RARS2,RCE1,RGS2,RHO…	213,9068,10369,11007,6347,6352,9076,1364,54504,1437,1453,1511,2919,2920,2921,3576,1583,1551,1821,318856,1843,63904,1847,1906,54206,55785,2263,2353,2651,3034,1839,3235,9957,3384,338376,3552,56300,3569,3710,58494,55693,10324,8689,3892,3976,2847,4312,64386,4792,10016,9659,5164,27295,84647,5319,5329,58473,10622,5470,5514,639,5743,5791,57038,9986,5997,57381,6137,1903,5055,5276,27181,23094,64849,85413,…	82	ACP3,ARNT,ARRDC3,ARRDC4,BCL6,BCOR,CALM1,CCNF,CINP,CIRBP,CRH,CYBB,DDX39B,DENR,FBXO5,FYB1,GALT,GPR137B,HNRNPA2B1,ICA1,ID3,KBTBD6,KCTD6,LHX9,LINS1,MAPK14,MYO3B,P2RY2,PAK6,PDXP,PML,PMS2P5,PTH,RARA,RCHY1,RIMS3,S100A6,SCARF2,SDCCAG8,SIX1,SIX2,SLC26A3,SMAD4,SOX2,STAU2,TAF6L,TBX1,TERF2,TIFA,TOR2A,TPM1,TPP2,XAF1,ZBTB1,ZBTB24,ZDHHC21,ZFP30,ZNF436,ZNF44,ZNF503,ZNF555,ZNF823	5.54056e+274	62	1.05215e+23	3			1
27776-21-2		Wiesinger et al. (2021)		antioxidant,colorant,heat stabilizer,light stabilizer,lubricant	5	HDPE,LDPE,rubbers,thermoplastics	4	25087-34-7,9002-88-4		0		0			0			0		0
2778-42-9		Wiesinger et al. (2021),Groh et al. (2019)		adhesive,antioxidant,antistatic agent	3	PVC	1	68648-82-8	adhesive,food contact,food contact plastics containing silicones,food-contact products	4		0			0			0		0
322057		Wiesinger et al. (2021)		biocide,colorant,crosslinker,filler,intermediate,light stabilizer,lubricant,odor agent,processing aid	9	ABS,HDPE,LDPE,PA,PC,PET,PP,PS,PUR,thermoplastics	10	25014-31-7,25038-59-9,25087-34-7,9002-88-4,9003-07-0,9003-53-6,9003-56-9,9009-54-5		0		0			0			0		0
322089		Groh et al. (2019)		flame retardant	1	PUR	1	9009-54-5		0		0			0			0		0
2782-57-2		Wiesinger et al. (2021)			0	HDPE,LDPE	2	25087-34-7,9002-88-4		0		0			0			0		0
27858-07-07		Akoueson et al. (2021)		flame retardant	1		0			0		0			0			0		0
2786-76-7		Groh et al. (2019)		adhesive,colorant,pigment	3		0		adhesive,manufacturing container metals,organic pigments	3		0			0			0		0
2787-91-9		Wiesinger et al. (2021)		processing aid	1		0			0		0			0			0		0
27986-36-3		Groh et al. (2019),Stenmarck et al. (2017)		antioxidant,catalyst,food packaging,heat stabilizer,monomer	5	PF,PUR,PUR foam,PVC,epoxies	5	26655-00-5,68648-82-8,9009-54-5	PVC flooring,clothing,food packaging,mattresses,sports shoes	5		0			0			0		0
27987-25-3		Wiesinger et al. (2021),Groh et al. (2019)		antistatic agent,biocide,catalyst,colorant,crosslinker,processing aid	6		0		manufacturing plastics,manufacturing rubber	2		0			0			0		0
280-57-9		Wiesinger et al. (2021),Groh et al. (2019),Lithner et al. (2011)		adhesive,amine catalyst,catalyst,crosslinker,filler,hardener,intermediate,process regulator,processing aid,solvent	10	PUR	1	9009-54-5	adhesive,food contact plastics containing silicones	2		0			0			0		0
28064-14-4		Wiesinger et al. (2021)		colorant,filler,plasticizer,processing aid	4	PUR,PVC,rubbers	3	68648-82-8,9009-54-5		0		0			0			0		0
28182-81-2		Groh et al. (2019)		activator,adhesive,colorant,dispersing agent,filler,hardener,lubricant,solvent,viscosity adjustor	9		0		adhesive	1		0			0			0		0
28299-41-4		Wiesinger et al. (2021)		catalyst,colorant,crosslinker,filler,lubricant,processing aid	6		0			0		0			0			0		0
2832-40-8		Stenmarck et al. (2017)	3	colorant	1	yellow colored plastics	1			0		0			0			0		0
2855-13-2		Groh et al. (2019)		adhesive,antistatic agent,filler,hardener,lubricant,monomer,process regulator,solvent	8		0		adhesive,drinking water contact,manufacturing container metals	3		0			0			0		0
28553-12-0	diisononyl phthalate	Hermabessiere et al. (2017),Akoueson et al. (2021),Campanale et al. (2020),Lithner et al. (2011),Bang et al. (2012),Wiesinger et al. (2021),Stenmarck et al. (2017),Benjamin et al. (2017),Wensing et al. (2006),Groh et al. (2019)		additive,adhesive,colorant,crosslinker,filler,foaming agent,hardener,injection molding,plasticizer,process regulator,processing aid,profile extrusion,sealing compound,softener,surfactant	15	ABS,CPE,CR,CSM,HDPE,NBR,PE,PP,PS,PUR,PVA,PVAC,PVC,cellulose plastics,cellulosics,flexible PVC,resins,rubbers	18	105-57-7,25038-59-9,308068-83-9,63231-66-3,68037-39-8,68648-82-8,9002-88-4,9002���86���2,9003-07-0,9003-20-7,9003-53-6,9003-56-9,9009-54-5,9010-98-4	adhesive,adhesives,automotive parts,baby changing mats,baby products,balls,bath toys,building materials,changing tables,clothing,coated fabrics,construction materials,cushions,dolls,drinking water contact,electrical cables,electrical wire,erasers,films,flexible pvc sheeting,flooring,food contact,food packaging,food-contact products,footwear,gaskets,gumboots,lamination film,laminators,masquerade t…	50	MATRIX METALLOPROTEINASES_W|NAD METABOLISM, SIRTUINS AND AGING_W|EXTRACELLULAR MATRIX ORGANIZATION_R|ENERGY METABOLISM_W|TRANSCRIPTIONAL ACTIVATION OF MITOCHONDRIAL BIOGENESIS_R|POST-TRANSLATIONAL PROTEIN PHOSPHORYLATION_R|NAD+ METABOLISM_W|ACTIVATION OF MATRIX METALLOPROTEINASES_R|MITOCHONDRIAL BIOGENESIS_R|REGULATION OF INSULIN-LIKE GROWTH FACTOR (IGF) TRANSPORT AND UPTAKE BY INSULIN-LIKE GROWT…	13			0	MMP2,SIRT1,SIRT2,SIRT3,SIRT5,TIMP1,TNC	4.31323e+31	7	3142377331154050	2			1
28660-67-5		Wiesinger et al. (2021)		antistatic agent,colorant,crosslinker,filler,flame retardant,heat stabilizer,light stabilizer,lubricant,processing aid	9	ABS,PS,PVC	3	68648-82-8,9003-53-6,9003-56-9		0		0			0			0		0
2867-47-2		Groh et al. (2019)		monomer,process regulator	2		0		drinking water contact,food contact,food-contact products,manufacturing plastics	4		0			0			0		0
287-476-5		Groh et al. (2019),Stenmarck et al. (2017)		flame retardant,secondary plasticizer	2	PVC,elastomers,rubbers	3	68648-82-8	bags,bathroom products,buildings,cases,cellphones,game controllers,garden goods,hand blenders,kitchen appliances,low-price electronics,masquerade toys,office supplies,packaging,plastic floors,road markings,soft plastic or pvc goods,soft plastic toys,sports equipment,tablets,textile fiber cover,upholstery for elv,writing tablets	22		0			0			0		0
287-92-3		Lithner et al. (2011)		blowing agent	1	PUR	1	9009-54-5		0		0			0			0		0
28701-67-9		Wiesinger et al. (2021)		biocide	1		0			0		0			0			0		0
288-32-4	imidazole	Wiesinger et al. (2021),Stenmarck et al. (2017)		heat stabilizer,intermediate,light stabilizer,lubricant,processing aid	5	PET,PU,PVC,epoxies	4	25038-59-9,68648-82-8,9009-54-5		0	MYOMETRIAL RELAXATION AND CONTRACTION PATHWAYS_W|IL-10 ANTI-INFLAMMATORY SIGNALING PATHWAY_W|PERTUSSIS_K|INTERLEUKIN-6 FAMILY SIGNALING_R|SELENIUM MICRONUTRIENT NETWORK_W|TNF SIGNALING PATHWAY_K|NON-ALCOHOLIC FATTY LIVER DISEASE (NAFLD)_K|NOD-LIKE RECEPTOR SIGNALING PATHWAY_K|FOLATE METABOLISM_W|AFRICAN TRYPANOSOMIASIS_K|IL-17 SIGNALING PATHWAY_K|LTF DANGER SIGNAL RESPONSE PATHWAY_W|LUNG FIBROSIS…	85	IL1B,IL6	35533569	2			0	29953848	1			2
2893-78-9		Wiesinger et al. (2021)		biocide,colorant,filler,flame retardant,intermediate,lubricant,processing aid	7		0			0		0			0			0		0
2893-80-3		Wiesinger et al. (2021)		colorant	1		0			0		0			0			0		0
2896-70-0		Wiesinger et al. (2021)		biocide,colorant,crosslinker,filler,intermediate	5		0			0		0			0			0		0
28987-17-9		Wiesinger et al. (2021),Groh et al. (2019),Stenmarck et al. (2017)		antioxidant,catalyst,crosslinker,filler,food packaging,heat stabilizer,initiator,lubricant,monomer,plasticizer,process regulator,processing aid,stabilizer	13	PF,PUR,PUR foam,PVC,epoxies	5	26655-00-5,68648-82-8,9009-54-5	PVC flooring,clothing,food packaging,mattresses,sports shoes	5		0			0			0		0
2915-53-9		Groh et al. (2019)		plasticizer	1		0		food contact,food-contact products	2		0			0			0		0
2915-57-3		Hahladakis et al. (2018)			0	PVC	1	68648-82-8	gaskets	1		0			0			0		0
29204-84-0		Wiesinger et al. (2021)			0		0			0		0			0			0		0
2923-17-3		Wiesinger et al. (2021)			0	HDPE,LDPE	2	25087-34-7,9002-88-4		0		0			0			0		0
29570-58-9		Wiesinger et al. (2021)		biocide,intermediate,odor agent,plasticizer	4		0			0		0			0			0		0
29590-42-9		Wiesinger et al. (2021),Groh et al. (2019)		adhesive,filler,initiator,intermediate,lubricant	5		0		adhesive,manufacturing plastics,manufacturing rubber	3		0			0			0		0
29658-26-2		Groh et al. (2019)			0		0		conductive fillers & fibers,nanoparticles	2		0			0			0		0
29761-21-5		Wiesinger et al. (2021)		lubricant,plasticizer,processing aid	3		0			0		0			0			0		0
29806-73-3		Groh et al. (2019)			0		0			0		0			0			0		0
29857-13-4		Wiesinger et al. (2021),Groh et al. (2019)		antioxidant,colorant	2	PUR,rubbers	2	9009-54-5		0		0			0			0		0
2997-92-4		Wiesinger et al. (2021)		biocide,colorant,filler,intermediate,processing aid	5		0			0		0			0			0		0
30007-47-7		Wiesinger et al. (2021)		flame retardant	1		0			0		0			0			0		0
30030-25-2		Wiesinger et al. (2021)			0	HDPE,LDPE,thermoplastics	3	25087-34-7,9002-88-4		0		0			0			0		0
3006-13-1		Wiesinger et al. (2021)		colorant	1	PA,PET	2	25014-31-7,25038-59-9		0		0			0			0		0
3006-15-3		Groh et al. (2019)		surfactant	1		0		food contact,food contact plastics containing silicones,food-contact products	3		0			0			0		0
3006-82-4		Wiesinger et al. (2021)		colorant,processing aid	2	PA,PET,thermoplastics	3	25014-31-7,25038-59-9		0		0			0			0		0
301-02-0		Groh et al. (2019),Hahladakis et al. (2018)		additive,adhesive,anti-blocking agent,anti-tack agent,antistatic agent,breakdown product,food packaging,lubricant,non-intentionally added substance,process regulator,release agent,slip agent	12	EVA,LDPE,LLDPE,PE,PO,PP,PVC	7	25038-59-9,25067-34-9,25087-34-7,26099-71-8,68648-82-8,9003-07-0	adhesive,food contact,food packaging,food-contact products,miscellaneous and multipurpose compounds	5		0			0			0		0
0301-04-02		Wiesinger et al. (2021)		antistatic agent,colorant,crosslinker,filler,intermediate,light stabilizer,processing aid	7	ABS,HDPE,LDPE,PA,PC,PET,PP,PS,PUR,PVC,thermoplastics	11	25014-31-7,25038-59-9,25087-34-7,68648-82-8,9002-88-4,9003-07-0,9003-53-6,9003-56-9,9009-54-5		0		0			0			0		0
301-10-0		Lithner et al. (2011)		catalyst	1	PLA,PUR	2	26100-51-6,9009-54-5		0		0			0			0		0
30125-47-4		Groh et al. (2019)		adhesive,colorant,filler	3		0		adhesive,food contact,food contact plastics containing silicones,food-contact products	4		0			0			0		0
0302-01-02	hydrazine	Wiesinger et al. (2021),Hahladakis et al. (2018)	2A	biocide,curing agent	2	PVC	1	68648-82-8		0		0	ALAS1	211	1			0	30517741	1
3026-22-0		Wiesinger et al. (2021)		biocide,colorant,filler,intermediate,lubricant,processing aid	6		0			0		0			0			0		0
3030-47-5		Groh et al. (2019)		adhesive,catalyst,colorant,filler,hardener,process regulator	6		0		adhesive	1		0			0			0		0
3033-29-2		Wiesinger et al. (2021)		crosslinker,filler	2		0			0		0			0			0		0
3033-62-3		Groh et al. (2019)		adhesive,catalyst,process regulator,softener	4		0		adhesive	1		0			0			0		0
3033-77-0		Wiesinger et al. (2021)		heat stabilizer,light stabilizer,processing aid	3	PVC	1	68648-82-8		0		0			0			0		0
30499-70-8		Wiesinger et al. (2021)			0	PA,PET	2	25014-31-7,25038-59-9		0		0			0			0		0
3052-50-4		Groh et al. (2019)		plasticizer	1		0		food contact,food-contact products	2		0			0			0		0
30525-89-4		Wiesinger et al. (2021)		biocide,colorant,intermediate,lubricant,plasticizer,processing aid	6	PET,rubbers,thermoplastics	3	25038-59-9		0		0			0			0		0
3055-94-5		Wiesinger et al. (2021)			0	HDPE,LDPE	2	25087-34-7,9002-88-4		0		0			0			0		0
3055-99-0		Wiesinger et al. (2021),Groh et al. (2019)		antioxidant,colorant	2	rubbers	1		food contact,food contact plastics containing silicones,food-contact products	3		0			0			0		0
306-83-2		Wiesinger et al. (2021)		flame retardant	1		0			0		0			0			0		0
3061-75-4		Groh et al. (2019)		additive,adhesive,anti-blocking agent,anti-tack agent,food packaging,lubricant,slip agent	7	PE,PP	2	25038-59-9,9003-07-0	adhesive,food contact,food packaging,food-contact products	4		0			0			0		0
3068-39-1		Wiesinger et al. (2021)			0		0			0		0			0			0		0
307-55-1		Wiesinger et al. (2021),Stenmarck et al. (2017)		intermediate	1		0			0		0			0			0		0
3076-63-9		Wiesinger et al. (2021)		heat stabilizer	1	PVC	1	68648-82-8		0		0			0			0		0
308065-15-8		Wiesinger et al. (2021)		colorant,intermediate,monomer	3	thermoplastics	1			0		0			0			0		0
308068-56-6		Wiesinger et al. (2021)	2B	biocide,colorant	2		0			0		0			0			0		0
431357		Wiesinger et al. (2021)		intermediate	1		0			0		0			0			0		0
3081-14-9		Wiesinger et al. (2021)		catalyst,colorant,lubricant	3		0			0		0			0			0		0
3089-19-8		Wiesinger et al. (2021)			0	PA,PET	2	25014-31-7,25038-59-9		0		0			0			0		0
3091-25-6		Wiesinger et al. (2021)		biocide,colorant	2		0			0		0			0			0		0
31075-24-8		Wiesinger et al. (2021)			0	thermoplastics	1			0		0			0			0		0
3108-24-5		Groh et al. (2019),Stenmarck et al. (2017)		dispersing agent,surface treatment	2	FEP,PTFE,PVDF	3	24937-79-9,25067-11-2	building materials,childrens clothes,electronic components,electronic equipment,food packaging,gaskets,lightweight concrete,non-stick pans,non-stick products,packings,paper,paper packaging,photographic equipment,plastic floors,surface treatment,synthetic mats,textiles	17		0			0			0		0
311-89-7		Lithner et al. (2011)		dispersing agent	1	PTFE	1			0		0			0			0		0
31107-36-5		Wiesinger et al. (2021)			0		0			0		0			0			0		0
3121-61-7		Wiesinger et al. (2021)		flame retardant,lubricant,plasticizer,processing aid	4	PUR,PVC	2	68648-82-8,9009-54-5		0		0			0			0		0
31326-29-1		Wiesinger et al. (2021)			0		0			0		0			0			0		0
31394-54-4		Wiesinger et al. (2021)		biocide,colorant,filler,intermediate,lubricant,odor agent,processing aid	7		0			0		0			0			0		0
314-13-6		Wiesinger et al. (2021)	3	colorant	1		0			0		0			0			0		0
3147-75-9		Rani et al. (2015)		uv stabilizer	1	PE,PET,PP,latex	4	25038-59-9,25085-39-6,9003-07-0	blue fishing float,eel traps,firecrackers,fishing floats,green packing string,plastic bags,soda bottle caps,soda bottles,spacers used in shellfish aquaculture,water bottle caps,white packing string,writing pens	12		0			0			0		0
31566-31-1		Groh et al. (2019)		adhesive,anti-foaming agent,anti-fogging agent,antistatic agent,dispersing agent,food packaging,lubricant,release agent,softener	9	LDPE,PAN,PE,PP,PS,PVC	6	25014-41-9,25038-59-9,25087-34-7,68648-82-8,9003-07-0,9003-53-6	adhesive,food contact,food packaging,food-contact products,manufacturing plastics,manufacturing rubber	6		0			0			0		0
31570-04-04		Hahladakis et al. (2018),Akoueson et al. (2021),Lau et al. (2000),Groh et al. (2019)		additive,adhesive,antioxidant,antistatic agent,colorant,food packaging,lubricant,oxidizing agent,process regulator,softener,stabilizer,uv stabilizer	12	ABS,EVA,HDPE,HIPS,IIR,IR,LDPE,LLDPE,PA,PB-1,PC,PE,PO,PP,PS,SAN,TPE,polyester,styrenics,thermoplastics	20	25014-31-7,25038-59-9,25067-34-9,25087-34-7,26099-71-8,308063-43-6,308079-71-2,9002-88-4,9003-07-0,9003-28-5,9003-53-6,9003-54-7,9003-55-8,9003-56-9	adhesive,adhesives,food contact,food contact plastics containing silicones,food packaging,food-contact products,gum base,retail packaging materials	8		0			0			0		0
3164-60-1		Groh et al. (2019)		food packaging,process regulator	2		0		food contact,food packaging,food-contact products	3		0			0			0		0
3165-93-3		Wiesinger et al. (2021)		monomer,odor agent	2		0			0		0			0			0		0
3173-72-6		Groh et al. (2019)	3	monomer	1		0		food contact,food-contact products,manufacturing plastics,manufacturing rubber	4		0			0			0		0
31775-89-0		Wiesinger et al. (2021)		antioxidant	1	rubbers	1			0		0			0			0		0
31837-42-0		Groh et al. (2019)		adhesive,colorant,pigment	3		0		adhesive,organic pigments	2		0			0			0		0
3194-55-6	(1r,2s,5r,6r,9r,10s)-rel-1,2,5,6,9,10-hexabromocyclododecane	Hermabessiere et al. (2017),Hahladakis et al. (2018),Campanale et al. (2020),Wiesinger et al. (2021),Stenmarck et al. (2017),Wagner et al. (2020)		colorant,filler,flame retardant,intermediate,processing aid	5	EPS,HIPS,XPS	3	9003-53-6,9003-55-8	bean bag filling,electrical and electronic equipment (eee),electrical and electronic products,electronic waste,furniture,insulation	6	WNT SIGNALING PATHWAY (NETPATH)_WC|B CELL RECEPTOR SIGNALING PATHWAY_W|PROGRAMMED CELL DEATH_R|IL-10 ANTI-INFLAMMATORY SIGNALING PATHWAY_W|SWITCHING OF ORIGINS TO A POST-REPLICATIVE STATE_R|IL-3 SIGNALING PATHWAY_W|CONSTITUTIVE SIGNALING BY ABERRANT PI3K IN CANCER_R|SIGNALING BY FGFR3 FUSIONS IN CANCER_R|LNCRNA-MEDIATED MECHANISMS OF THERAPEUTIC RESISTANCE_WC|RIP-MEDIATED NFKB ACTIVATION VIA ZBP1…	499	BAX,CASP3,CASP9,CCND1,CCNE1,CDK2,CDK4,CHUK,CXCL8,CYCS,CYP11B1,CYP11B2,CYP19A1,CYP1A1,EGF,H2AX,HRAS,ICAM1,IL6,MC2R,MDM4,MTOR,TFF1,TP53	5.81837e+91	24	BAX,BCL2,CASP3,CCND1,CDK2,CDKN1A,CDKN1B,CDKN2A,CGB3,CHUK,CYP11A1,ESR1,ESR2,MDM4,MTOR,NCAM1,RB1,STAR,TP53,XIAP	5.81597e+74	20	2.33479e+95	12			3
3194-57-8		Stenmarck et al. (2017)		flame retardant	1	EPS	1	9003-53-6		0		0			0			0		0
3195-78-6		Wiesinger et al. (2021)		colorant,crosslinker,intermediate	3	rubbers	1			0		0			0			0		0
320-67-2	azacitidine	Wiesinger et al. (2021)	2A	catalyst,colorant,crosslinker,filler,lubricant,processing aid	6		0			0	EPHRIN SIGNALING_R|B CELL RECEPTOR SIGNALING PATHWAY_W|WNT SIGNALING PATHWAY (NETPATH)_WC|CADHERIN SIGNALING PATHWAY_P|PROGRAMMED CELL DEATH_R|PANTOTHENATE AND COA BIOSYNTHESIS_K|MYOMETRIAL RELAXATION AND CONTRACTION PATHWAYS_W|T-CELL RECEPTOR AND CO-STIMULATORY SIGNALING_W|INTEGRIN SIGNALLING PATHWAY_P|LNCRNA-MEDIATED MECHANISMS OF THERAPEUTIC RESISTANCE_WC|CELL JUNCTION ORGANIZATION_R|PATHOGENI…	436	ACTA2,AFP,AGGF1,AHR,AK5,ALB,APOBEC3F,APOBEC3G,AQP9,AR,ARHGAP35,ART1,ASB2,ATP6V0C,BCL2L13,BNIP3,C3AR1,C6ORF62,CALD1,CASP10,CASP3,CASP8,CCNB1,CCND1,CD274,CDH1,CDK1,CDKN1A,CDKN1C,CDKN2B,CEBPA,CENPO,CHIT1,CIITA,CLDN6,CLDN8,CLDN9,COL14A1,COL1A1,COX6A2,CPE,CPLX1,CSN1S1,CST3,CST4,CXCL12,CYP1A1,CYP1A2,CYP1B1,CYP3A4,CYTH1,DCN,DES,DLX6,DPYD,DUSP1,DUSP6,EFNA3,EGR2,ENTPD1,ESR1,FAM8A1,FBLN1,FOXO1,FYN,GABARAPL…	59,174,55109,196,26289,213,200316,60489,366,367,2909,417,51676,527,23786,664,719,81688,800,843,836,841,891,595,29126,999,983,1026,1028,1030,1050,79172,1118,4261,9074,9073,9080,7373,1277,1339,1363,10815,1446,1471,1472,6387,1543,1544,1545,1576,9267,1634,1674,1750,1806,1843,1848,1944,1959,953,2099,51439,2192,2308,2534,23766,2560,1647,4616,27238,2987,3005,3014,3081,3082,3087,3122,3159,8091,6927,3172,…	190	ADAMTS1,ADRB2,ALAD,ALB,ARHGEF2,ATP2B1,BCAT1,BCL2L1,BICD1,CCNA1,CCNA2,CCNG2,CDC42BPA,CDK2,CDK4,CHGA,CLDN10,CNNM2,COL6A3,CREM,DCN,DHX9,DIO2,DNMT1,E2F1,EEF1A1,EIF3LP3,ENO2,EYA1,FADS2,FGF7,FILIP1L,GBP2,GCNT2,GJA1,GPNMB,HOXA1,ITGB1,ITGB2,KRT8,LITAF,LTB4R,MAD1L1,MAP1A,MAP2K5,MAPT,MEGF6,MFAP2,MORF4L2,MTHFD2,MYC,NOM1,NRIP1,NRN1,NTS,OXTR,PAEP,PANK3,PCDH18,PCDHB14,PCDHB4,PIP5K1A,PITPNC1,PLS3,PRSS12,PTEN,PT…	9510,154,210,213,9181,490,586,598,636,8900,890,901,8476,1017,1019,1113,9071,54805,1293,1390,1634,1660,1734,1786,1869,1915,340947,2026,2138,9415,2252,11259,2634,2651,2697,10457,3198,3688,3689,3856,9516,1241,8379,4130,5607,4137,1953,4237,9643,10797,4609,64434,8204,51299,4922,5021,5047,79646,54510,56122,56131,8394,26207,5358,8492,5728,5744,5954,5979,390158,3921,387867,391387,158674,391598,57402,6386…	103	17679169,12927368,28003426,17991895,17698632,19148494,28901456,19748759,18082045,25446377,16006241,18945643,25266719,19584167,18047684,17520682,19077051,21171821,21245298,18348204,30986742,22841775,19549372,22558281,25953102,18949370,18225533,23437403,19139132,19155497,27590069,18045574,19451745,32894642,16954431,18324645,18557828,12807730,19194470,35066776,20823114,19190346,19805378,19394699,206…	51			1
32131-17-2		Lithner et al. (2011)			0	PA 6.6	1	32131-17-2		0		0			0			0		0
32289-58-0		Wiesinger et al. (2021)		colorant,heat stabilizer,light stabilizer	3	PVC,bioplastics,thermoplastics	3	68648-82-8		0		0			0			0		0
3234-85-3		Groh et al. (2019)			0		0			0		0			0			0		0
3236-71-3	fluorene-9-bisphenol	Wiesinger et al. (2021)			0		0			0	APOPTOTIC EXECUTION PHASE_R|CADHERIN SIGNALING PATHWAY_P|APOPTOTIC CLEAVAGE OF CELLULAR PROTEINS_R|PROGRAMMED CELL DEATH_R|ADHERENS JUNCTIONS INTERACTIONS_R|EPITHELIAL TO MESENCHYMAL TRANSITION IN COLORECTAL CANCER_WC|ADHERENS JUNCTION_K|APOPTOSIS_R|PRIMARY FOCAL SEGMENTAL GLOMERULOSCLEROSIS FSGS_W|PATHWAYS REGULATING HIPPO SIGNALING_W|HIPPO SIGNALING PATHWAY_K|CELL ADHESION MOLECULES (CAMS)_K|CE…	18	CDH1	999	1	CDH2,SNAI2,VIM	100065917431	3	31327139	1			1
32388-55-9		Wiesinger et al. (2021)			0		0			0		0			0			0		0
32509-66-3		Akoueson et al. (2021)		antioxidant	1	PP	1	9003-07-0		0		0			0			0		0
3251-23-8		Wiesinger et al. (2021)		biocide,catalyst,colorant,crosslinker,filler,initiator,intermediate,lubricant,monomer,processing aid	10	PET	1	25038-59-9		0		0			0			0		0
32534-81-9	pentabromodiphenyl ether	Wiesinger et al. (2021),Stenmarck et al. (2017)		catalyst,colorant,flame retardant,processing aid	4	ABS,EPS,HDPE,HIPS,LDPE,PA,PAS,PBT,PE,PES,PET,PP,PUR,PVC,epoxies,thermoplastics	16	25014-31-7,25038-59-9,25087-34-7,25667-42-9,26062-94-2,68648-82-8,79293���56���4,9002-88-4,9003-07-0,9003-53-6,9003-55-8,9003-56-9,9009-54-5	WEEE,cable insulation,car fittings,car seats,casing for electronics,computer casing,electronics,furniture,household appliances,insulation,packaging,personal computers,scanners,toys,tv,tv casing,upholstery,upholstery for elv	18	PHOTODYNAMIC THERAPY-INDUCED UNFOLDED PROTEIN RESPONSE_W|SMAD2/SMAD3:SMAD4 HETEROTRIMER REGULATES TRANSCRIPTION_R|TP53 REGULATES TRANSCRIPTION OF GENES INVOLVED IN G2 CELL CYCLE ARREST_R|ATF6 (ATF6-ALPHA) ACTIVATES CHAPERONE GENES_R|ADIPOGENESIS_W|CIRCADIAN CLOCK_R|METABOLISM OF FOLATE AND PTERINES_R|GENERIC TRANSCRIPTION PATHWAY_R|APOPTOSIS-RELATED NETWORK DUE TO ALTERED NOTCH3 IN OVARIAN CANCER…	40	ACBD3,ADPRM,AHCYL1,AHR,AHSA2P,AKAP17A,ALDH8A1,AOC2,APOE,ARG2,ARHGEF7,ARL5B,ASNS,ATF3,ATL2,BAG2,BCL10,BHLHE40,BHLHE41,BIRC3,BLOC1S3,BLZF1,BNIP1,C10ORF88,C18ORF25,C1ORF54,C1QTNF1,C9ORF72,CALML4,CARD18,CCDC170,CCN1,CCNB1IP1,CCNL1,CCNO,CCNT1,CCT6P1,CDR2,CEBPD,CEBPG,CEP83,CHAC1,CHST7,CIRBP,CITED2,CLEC4A,CLK1,CLK3,CLK4,COL8A2,CPEB2,CPEB4,CREBRF,CREBZF,CSNK1A1,CTTN,CXADR,CXCL8,CYP1B1,DDIT3,DDX17,DENND5B…	64746,56985,10768,196,130872,8227,64577,314,348,384,8874,221079,440,467,64225,9532,8915,8553,79365,330,388552,8548,662,80007,147339,79630,114897,203228,91860,59082,80129,3491,57820,57018,10309,904,643253,1039,1052,1054,51134,79094,56548,1153,10370,50856,1195,1198,57396,1296,132864,80315,153222,58487,1452,2017,1525,3576,1545,1649,10521,160518,4189,1846,1958,9451,8662,114915,26059,2119,143684,25940…	253	ABCB9,ADRA2A,AQP11,ARHGAP11A,ARHGEF39,ARMH4,ARSB,ASB4,ATPAF1,ATPSCKMT,B4GALT5,BLOC1S1,BMP2K,BRD7,BRI3BP,C11ORF87,CACNA1G,CALM3,CARD6,CCNF,CD59,CD83,CDC25C,CDH11,CDKN2B,CEMIP,CEMIP2,CTSC,CXCR4,DHCR24,DHFR2,DIPK1A,DKK1,DOLK,DPY19L1,DTNA,EFNA3,ELAC1,ELP6,F2R,FASTKD5,FITM2,FOXE1,FZD1,GALNT4,GATM,GPR183,GPR22,GPR61,GPRC5A,HDAC1,HDAC8,HOXA11-AS,HSPA2,JMJD4,KCNB1,KCTD1,KIF1B,LMNB1,LNPEP,MAN2C1,MARCKSL1,…	23457,150,282679,9824,84904,145407,411,51666,64756,134145,9334,2647,55589,29117,140707,399947,8913,808,84674,899,966,9308,995,1009,1030,57214,23670,1075,7852,1718,200895,388650,22943,22845,23333,1837,1944,55520,54859,2149,60493,128486,2304,8321,8693,2628,1880,2845,83873,9052,3065,55869,221883,3306,65094,3745,284252,23095,4001,4012,4123,65108,4144,9969,55384,406885,57462,4674,9,57727,4693,340533,4…	141	1.90951e+39	5	Noncancer	No Classification	1
32536-52-0		Wiesinger et al. (2021),Stenmarck et al. (2017),Akoueson et al. (2021),Campanale et al. (2020)		biocide,colorant,filler,flame retardant,intermediate,lubricant,processing aid	7	ABS,EPS,HIPS,PAS,PBT,PE,PES,PP,PUR,epoxies	10	25038-59-9,25667-42-9,26062-94-2,79293���56���4,9003-07-0,9003-53-6,9003-55-8,9003-56-9,9009-54-5	WEEE,cable insulation,car fittings,car seats,casing for electronics,computer casing,electronics,furniture,household appliances,insulation,packaging,personal computers,scanners,toys,tv,tv casing,upholstery,upholstery for elv	18		0			0			0		0	Noncancer	No Classification
32588-76-4		Stenmarck et al. (2017)		flame retardant	1	HIPS,PA,PC,PE,PES,PP,ethylene	7	25014-31-7,25038-59-9,25667-42-9,26299-47-8,9003-07-0,9003-55-8		0		0			0			0		0
32612-48-9		Groh et al. (2019)			0		0		food contact,food contact plastics containing silicones,food-contact products	3		0			0			0		0
3264-82-2		Wiesinger et al. (2021)			0		0			0		0			0			0		0
32647-67-9		Groh et al. (2019)		additive,nucleating agent	2		0		food contact,food-contact products,nucleating agents	3		0			0			0		0
32687-78-8		Wiesinger et al. (2021),Groh et al. (2019),Akoueson et al. (2021)		additive,adhesive,antioxidant,colorant,lubricant,oxidizing agent,process regulator,stabilizer,uv stabilizer	9	PA,PBT,PE,PO,PP,rubbers	6	25014-31-7,25038-59-9,26062-94-2,26099-71-8,9003-07-0	adhesive,drinking water contact,food contact,food-contact products	4		0			0			0		0
3278-22-6		Wiesinger et al. (2021)		antioxidant,colorant,filler,impact modifier,intermediate,lubricant,plasticizer,processing aid	8	HIPS,PS	2	9003-53-6,9003-55-8		0		0			0			0		0
3278-89-5	allyl 2,4,6-tribromophenyl ether	Stenmarck et al. (2017)		flame retardant	1	EPS	1	9003-53-6		0	TRANSPORT OF INORGANIC CATIONS/ANIONS AND AMINO ACIDS/OLIGOPEPTIDES_R|ANDROGEN BIOSYNTHESIS_R|AMINO ACID TRANSPORT ACROSS THE PLASMA MEMBRANE_R|STEROID HORMONE BIOSYNTHESIS_K|METABOLISM OF STEROID HORMONES_R|ACTIVATED PKN1 STIMULATES TRANSCRIPTION OF AR (ANDROGEN RECEPTOR) REGULATED GENES KLK2 AND KLK3_R|SLC-MEDIATED TRANSMEMBRANE TRANSPORT_R|TRANSPORT OF SMALL MOLECULES_R|MIRNA REGULATION OF PRO…	10	AR,KLK3,SLC43A1,SLC43A2,SLC7A5	3.67355e+19	5	AR,MSMB,SLC7A8,SRD5A1,SRD5A3	3.67448e+20	5	25454221	1			1
3290-92-4		Wiesinger et al. (2021)		monomer	1		0			0		0			0			0		0
329238-24-6		Wiesinger et al. (2021)		biocide	1		0			0		0			0			0		0
3296-90-0	2,2-bis(bromomethyl)-1,3-propanediol	Wiesinger et al. (2021)	2B	plasticizer	1	ABS,EPS,HDPE,HIPS,LDPE,PA,PC,PET,PP,PS,PUR,PVC,bioplastics,thermoplastics	14	25014-31-7,25038-59-9,25087-34-7,68648-82-8,9002-88-4,9003-07-0,9003-53-6,9003-55-8,9003-56-9,9009-54-5		0		0	NFE2L2	4780	1			0	22019925	1
330-54-1	diuron	Wiesinger et al. (2021)		colorant,intermediate,processing aid,solvent	4		0			0	RELATIONSHIP BETWEEN INFLAMMATION, COX-2 AND EGFR_W|IMMUNE SYSTEM_R|DISSOLUTION OF FIBRIN CLOT_R|DEFECTIVE GALNT12 CAUSES COLORECTAL CANCER 1 (CRCS1)_R|SELENIUM MICRONUTRIENT NETWORK_W|TRYPTOPHAN METABOLISM_K|SYNTHESIS OF BILE ACIDS AND BILE SALTS VIA 24-HYDROXYCHOLESTEROL_R|NECROPTOSIS_K|AFRICAN TRYPANOSOMIASIS_K|IL-17 SIGNALING PATHWAY_K|LTF DANGER SIGNAL RESPONSE PATHWAY_W|OVERVIEW OF LEUKOCYT…	107	ACKR3,ACVR1C,ADAMTS9,ADGRE2,AKR1C1,AKR1C2,AKR1C3,ANTXR2,ATP6V0D2,BMP6,C1ORF210,C3,CDCP1,CEACAM1,CFAP20DC,CLEC2B,CLGN,CSTB,CYP1A1,CYP1A2,CYP1B1,CYP2A6,CYP2B6,CYP3A4,CYP3A7,CYP4F3,DNER,DPP4,ENO2,ENTPD3,FYB1,GJB6,H2AC6,HAS2,HPGD,HSD17B2,IGFBP3,IL1RN,IL33,KCNJ2,KRT34,KRT6B,LAMB3,LINC00520,MAF,MCTP1,MICAL2,MMP1,MMP10,MUC1,MUC16,MYO10,NDRG1,NT5DC4,NT5E,OSTM1,PAG1,PAPPA,PGBD5,PI3,PLAUR,PLD5,PNLIPRP3,PRD…	57007,130399,56999,30817,1645,1646,8644,118429,245972,654,149466,718,64866,634,200844,9976,1047,1476,1543,1544,1545,1548,1555,1576,1551,4051,92737,1803,2026,956,2533,10804,8334,3037,3248,3294,3486,3557,90865,3759,3885,3854,3914,645687,4094,79772,9645,4312,4319,4582,94025,4651,10397,284958,4907,28962,55824,5069,79605,5266,5329,200150,119548,639,5743,5803,5918,10616,6095,6279,6286,6319,6447,5055,91…	88	AJUBA,ANLN,ANP32E,AOX1,ATF3,AXL,CCDC113,CCN1,CCN2,CEP126,CFAP300,CLDN11,ERP27,FKBP1B,FSTL1,GASK1B,HCAR3,ID3,IFNG,IL5,IL6,KIF20A,KLHL13,KLRC3,KLRG2,KNL1,MATN3,MIR1915HG,MSRB3,NEDD9,NNMT,NUSAP1,OXCT1,PDK4,PER2,PLK2,PRNP,PTGER4,RRAD,SCEL,SOHLH2,SOWAHA,SPC24,TAF9B,TENT5B,TMEM40,TNF,TNFAIP8L1,TRIM59,TRIM6,VGLL1	8.49625e+237	51	1.08837e+38	5	Noncancer	No Classification	1
33007-83-9		Wiesinger et al. (2021)			0	ABS	1	9003-56-9		0		0			0			0		0
330198-91-9		Stenmarck et al. (2017)		plasticizer	1	PVC	1	68648-82-8		0		0			0			0		0
33145-10-7		Groh et al. (2019)			0		0			0		0			0			0		0
3319-31-1		Groh et al. (2019),Lithner et al. (2011)		adhesive,food packaging,lubricant,plasticizer,softener	5	ABS,CPE,CR,CSM,NBR,PS,PVAC,PVC,cellulosics,polyester,vinyls	11	308068-83-9,63231-66-3,68037-39-8,68648-82-8,9003-20-7,9003-53-6,9003-56-9,9010-98-4	adhesive,food contact,food packaging,food-contact products	4		0			0			0		0
333-41-5	diazinon	Wiesinger et al. (2021)	2A	light stabilizer,lubricant	2	ABS,EPS,HDPE,HIPS,LDPE,PA,PC,PET,PP,PS,PUR,PVC,bioplastics,thermoplastics	14	25014-31-7,25038-59-9,25087-34-7,68648-82-8,9002-88-4,9003-07-0,9003-53-6,9003-55-8,9003-56-9,9009-54-5		0	PROGRAMMED CELL DEATH_R|TRANSLATION INHIBITORS IN CHRONICALLY ACTIVATED PDGFRA CELLS_W|IL-3 SIGNALING PATHWAY_W|LNCRNA-MEDIATED MECHANISMS OF THERAPEUTIC RESISTANCE_WC|EGFR TYROSINE KINASE INHIBITOR RESISTANCE_K|TRANSCRIPTIONAL MISREGULATION IN CANCER_K|TYPE I DIABETES MELLITUS_K|RANKL/RANK (RECEPTOR ACTIVATOR OF NFKB (LIGAND)) SIGNALING PATHWAY_W|TYPE II DIABETES MELLITUS_W|ARACHIDONIC ACID META…	388	ABCB1,ABCG1,ARRDC3,ASNS,BAX,CALR,CASP3,CASP8,CASP9,CCNG2,CD84,CFLAR,CRIM1,CYCS,CYP1A1,CYP1A2,CYP2C19,CYP2D6,CYP3A4,CYP3A5,DNAJB1,DNAJB4,FAS,FBXO30,GCLC,GCLM,GCNT3,GPAT3,GPT2,HSPA1B,HSPA6,IL1B,KLHL24,LIF,NQO1,PDCD4,PDGFA,RRAS2,SLC7A11,SQSTM1,SRXN1,TGFB1,TGFB3,TM6SF1,TNF,TNFRSF1A,TP53,TRAF2,VLDLR,ZBED8	5.24396e+206	50	BCL2,BIRC5,CX3CR1,CXCL8,ERCC5,FADD,FASLG,GPR17,HSPA5,IFNG,IL4,MAPK1,PRXL2B,RRM1,TNF,TNFRSF10A,ZNF628	5.96332e+67	17	2.43569e+95	12			3
3332-27-2		Wiesinger et al. (2021)			0		0			0		0			0			0		0
3333-52-6		Wiesinger et al. (2021)			0		0			0		0			0			0		0
3333-62-8		Groh et al. (2019)		additive,optical whitener	2		0		food contact,food-contact products	2		0			0			0		0
334-48-5	decanoic acid	Groh et al. (2019)		additive,antimicrobial,lubricant,monomer	4		0		food contact,food-contact products	2		0	PPARGC1A	10891	1			0	23056435	1
3349-36-8		Wiesinger et al. (2021)		biocide,catalyst,colorant,crosslinker,filler,intermediate,lubricant,odor agent,processing aid	9	HDPE,LDPE,PA,thermoplastics	4	25014-31-7,25087-34-7,9002-88-4		0		0			0			0		0
33496-48-9		Groh et al. (2019),Stenmarck et al. (2017)		dispersing agent,surface treatment	2	FEP,PTFE,PVDF	3	24937-79-9,25067-11-2	building materials,childrens clothes,electronic components,electronic equipment,food packaging,gaskets,lightweight concrete,non-stick pans,non-stick products,packings,paper,paper packaging,photographic equipment,plastic floors,surface treatment,synthetic mats,textiles	17		0			0			0		0
335-64-8		Groh et al. (2019),Stenmarck et al. (2017)		dispersing agent,surface treatment	2	FEP,PTFE,PVDF	3	24937-79-9,25067-11-2	building materials,childrens clothes,electronic components,electronic equipment,food packaging,gaskets,lightweight concrete,non-stick pans,non-stick products,packings,paper,paper packaging,photographic equipment,plastic floors,surface treatment,synthetic mats,textiles	17		0			0			0		0
335-66-0		Groh et al. (2019),Stenmarck et al. (2017)		dispersing agent,surface treatment	2	FEP,PTFE,PVDF	3	24937-79-9,25067-11-2	building materials,childrens clothes,electronic components,electronic equipment,food packaging,gaskets,lightweight concrete,non-stick pans,non-stick products,packings,paper,paper packaging,photographic equipment,plastic floors,surface treatment,synthetic mats,textiles	17		0			0			0		0
335-67-1	perfluorooctanoic acid	Wiesinger et al. (2021),Groh et al. (2019),Stenmarck et al. (2017)	2B	biocide,colorant,dispersing agent,filler,lubricant,monomer,odor agent,perfluorochemical,processing aid,raw material,surface treatment	11	FEP,PTFE,PVDF,thermoplastics	4	24937-79-9,25067-11-2	building materials,childrens clothes,electronic components,electronic equipment,food packaging,gaskets,lightweight concrete,non-stick pans,non-stick products,packings,paints,paper,paper packaging,photographic equipment,plastic floors,raw materials,surface treatment,synthetic mats,textiles,varnishes	20	GLYOXYLATE METABOLISM AND GLYCINE DEGRADATION_R|WNT SIGNALING PATHWAY (NETPATH)_WC|PROGRAMMED CELL DEATH_R|IL-10 ANTI-INFLAMMATORY SIGNALING PATHWAY_W|REGULATION OF TP53 ACTIVITY THROUGH ACETYLATION_R|NONSENSE MEDIATED DECAY (NMD) INDEPENDENT OF THE EXON JUNCTION COMPLEX (EJC)_R|IL-3 SIGNALING PATHWAY_W|LNCRNA-MEDIATED MECHANISMS OF THERAPEUTIC RESISTANCE_WC|TUMOR SUPPRESSOR ACTIVITY OF SMARCB1_W…	632	AADACL2,AAK1,AARS1,ABAT,ABCC2,ABCC3,ABCG1,ABHD10,ACAA1A,ACAA2,ACADM,ACADSB,ACADVL,ACAT1,ACO2,ACOT9,ACOX1,ACP1,ACSF2,ACSF3,ACSL1,ACSS3,ACY1,ADAMTSL2,ADGRE4P,ADGRG1,ADSL,AGK,AGMAT,AGPAT9,AGXT2,AK3,AK4,AKAP1,AKAP12,AKR1B10,AKR7A2,ALDH1L2,ALDH5A1,ALDH6A1,ALDH7A1,ALDH9A1,ALPK2,AMT,ANGPTL4,ANXA5,AOX1,APLF,APOA,APOA1,APOA2,APOA4,APOA5,APOE,APP,APRT,AQP7P1,ARG1,ARG2,ARHGAP44,ARHGEF2,ARL4A,ARMC1,ARMC4,ARM…	344752,22848,16,18,1244,8714,9619,55347,113868,10449,34,36,37,38,50,23597,51,52,80221,197322,2180,79611,95,9719,326342,9289,158,55750,79814,102843911,64902,50808,205,8165,9590,57016,8574,160428,7915,4329,501,223,115701,275,51129,308,316,200558,100533390,335,336,337,116519,348,351,353,375719,383,384,9912,9181,10124,55156,102355871,51566,410,142686,25842,440,136991,467,9474,477,67126,506,509,423574…	774	AASS,ABAT,ABCA1,ABCB1,ABCB11,ABCC1,ABCC2,ABCC5,ABCG5,ABCG8,ACACB,ACAT2,ACOX2,ACP1,ACSS2,ACTL7B,ACTRT2,ACVRL1,ADA,ADAM10,ADAM7,ADAMTSL5,ADGRG3,ADH1A,ADH1B,ADH1C,ADH4,ADI1,ADIPOQ,ADORA2A,ADPGK,AFDN-DT,AGFG2,AGRN,AGT,AGXT,AHSG,AIF1L,AKNA,AKR1C1,ALDH7A1,ALG1,ALOX15,ALPL,ALPP,AMBP,AMD1,ANGPTL4,ANKAR,ANKRD1,ANKRD40,ANKS1B,ANXA4,AOC2,AP1B1,AP1G1,AP1G2,AP1M1,AP5Z1,APOA1,APOA2,APOB,APOC1,APOE,APOL2,APP,AP…	10157,18,19,5243,8647,4363,1244,10057,64240,64241,32,39,8309,52,55902,10880,140625,94,100,102,8756,339366,222487,124,125,126,127,55256,9370,135,83440,653483,3268,375790,183,189,197,83543,80709,1645,501,56052,246,249,250,259,262,51129,150709,27063,91369,56899,307,314,162,164,8906,8907,9907,335,336,338,341,348,23780,351,353,366,116985,55738,383,93663,393,398,128272,23229,8289,339231,10550,151188,42…	922	19751795,32219433,24960061,33325755,32916415,30426790,19468714,23146750,26879310,21075133,32588087,31809754,32700164,22322153,21723365,21641976,26234195,31676336,22425687,27832320,31923581,33033332,27153767,27572461,33772556,23978341,25812627,25868421,35123991,32068100,34311058,33571556,22609092,32253466,23978332,29753068,19407336,23567314,32790152,32971237,29846718,28558994,29502166,34246126	44			1
335-76-2	perfluorodecanoic acid	Wiesinger et al. (2021),Stenmarck et al. (2017)		biocide,colorant,filler,intermediate,lubricant,odor agent,processing aid	7	ABS,HDPE,LDPE,PA,PC,PET,PP,PS,PUR,PVC,thermoplastics	11	25014-31-7,25038-59-9,25087-34-7,68648-82-8,9002-88-4,9003-07-0,9003-53-6,9003-56-9,9009-54-5		0	PHOTODYNAMIC THERAPY-INDUCED UNFOLDED PROTEIN RESPONSE_W|IL-10 ANTI-INFLAMMATORY SIGNALING PATHWAY_W|IMMUNE SYSTEM_R|ANGIOPOIETIN LIKE PROTEIN 8 REGULATORY PATHWAY_W|DRUG INDUCTION OF BILE ACID PATHWAY_W|TNF SIGNALING PATHWAY_K|NON-ALCOHOLIC FATTY LIVER DISEASE (NAFLD)_K|EGFR TYROSINE KINASE INHIBITOR RESISTANCE_K|AFRICAN TRYPANOSOMIASIS_K|LUNG FIBROSIS_W|REGULATION OF LIPID METABOLISM BY PEROXIS…	86	ACSL1,ATF3,CYP2B6,CYP3A4,DDIT3,GCLM,HMOX1,PLIN2,POR,TXNIP	2.18047e+38	10	CSF1,CSTB,CYP1A1,CYP7A1,FAS,FGF23,GDF15,HGF,HMGCS2,IL16,IL6,MBL2,MMP12,PAR1,RETN,SERPIND1,SERPINF2,SPON1,TNFRSF1B,VEGFA	1.43515e+82	20	2356731432916410	2			1
335-93-3		Groh et al. (2019),Stenmarck et al. (2017)		dispersing agent,surface treatment	2	FEP,PTFE,PVDF	3	24937-79-9,25067-11-2	building materials,childrens clothes,electronic components,electronic equipment,food packaging,gaskets,lightweight concrete,non-stick pans,non-stick products,packings,paper,paper packaging,photographic equipment,plastic floors,surface treatment,synthetic mats,textiles	17		0			0			0		0
335-95-5		Groh et al. (2019),Stenmarck et al. (2017)		dispersing agent,surface treatment	2	FEP,PTFE,PVDF	3	24937-79-9,25067-11-2	building materials,childrens clothes,electronic components,electronic equipment,food packaging,gaskets,lightweight concrete,non-stick pans,non-stick products,packings,paper,paper packaging,photographic equipment,plastic floors,surface treatment,synthetic mats,textiles	17		0			0			0		0
3354-58-3		Lithner et al. (2011)		monomer	1	PPE	1	9041-80-9		0		0			0			0		0
33599-07-04		Stenmarck et al. (2017)		plasticizer	1	PVC	1	68648-82-8		0		0			0			0		0
33703-08-01		Groh et al. (2019),Stenmarck et al. (2017)		adhesive,lubricant,plasticizer,softener	4	CAB,CN,EC,PVC	4	24969-10-6,68648-82-8,9004-36-8,9004-70-0	adhesive,electrical wire jackets,films,food contact,food-contact products,sausage casings,shrinkwrap	7		0			0			0		0
3377-92-2		Wiesinger et al. (2021)		catalyst,colorant,crosslinker,initiator	4		0			0		0			0			0		0
3380-34-5	triclosan	Hahladakis et al. (2018),Wiesinger et al. (2021),Stenmarck et al. (2017),Groh et al. (2019),Sanchez (2021)		antimicrobial,biocide,colorant,heat stabilizer,light stabilizer,softener,stabilizer	7	ABS,EPS,HDPE,HIPS,LDPE,PA,PC,PE,PES,PET,PP,PS,PU,PUR,PVC,TPE,TPO,TPU,bioplastics,polyester,thermoplastics,vinyls	22	25014-31-7,25038-59-9,25087-34-7,25667-42-9,308079-71-2,68648-82-8,89-25-8,9002-88-4,9003-07-0,9003-53-6,9003-55-8,9003-56-9,9009-54-5	food storage containers	1	REGULATION OF COMMISSURAL AXON PATHFINDING BY SLIT AND ROBO_R|CADHERIN SIGNALING PATHWAY_P|MYOMETRIAL RELAXATION AND CONTRACTION PATHWAYS_W|NEURONAL SYSTEM_R|IL-10 ANTI-INFLAMMATORY SIGNALING PATHWAY_W|CAMP SIGNALING PATHWAY_K|INTEGRIN SIGNALLING PATHWAY_P|LNCRNA-MEDIATED MECHANISMS OF THERAPEUTIC RESISTANCE_WC|CELL JUNCTION ORGANIZATION_R|CARDIAC CONDUCTION_R|AMINO ACID TRANSPORT ACROSS THE PLAS…	322	ABCB1,ABCB11,ABCB4,ABCC1,ABCC2,ABCC3,ABCC4,ABCG1,ABCG2,ABHD12B,ABI3BP,ACKR3,ACR,ACTL8,ADAM12,ADAM15,ADAM18,ADAM33,ADAMTS16,ADAMTS16-DT,ADAMTS4,ADAP1,ADCYAP1,ADGRB1,ADRA2A,AFAP1L2,AGAP4,AGAP6,AGTR2,AHR,ALDH1A2,ALDH3B1,ALOX15,ALOX15B,ALOX5,ALPK1,ALX4,AMIGO2,ANG,ANGPTL2,ANKRD13B,ANKRD33,ANKS1B,ANO8,ANO9,ANXA8,ANXA8L1,AP1G2,APLN,APOBEC3B,APOBEC3B-AS1,AQP1,AQP7,ARAP2,ARHGAP10,ARHGAP20,ARHGAP22,ARHGAP2…	5243,8647,5244,4363,1244,8714,10257,9619,9429,145447,25890,57007,49,81569,8038,8751,8749,80332,170690,101929176,9507,11033,116,575,150,84632,119016,414189,186,196,8854,221,246,247,240,80216,60529,347902,283,23452,124930,341405,56899,57719,338440,653145,728113,8906,8862,9582,100874530,358,364,116984,79658,57569,58504,83478,79822,9411,395,397,50650,389337,84159,415,433,253982,445,219293,220202,525,…	962	A2M,A2M-AS1,A4GALT,AARD,ABAT,ABCA2,ABCA3,ABCA8,ABCC6,ABCC6P2,ABCC9,ABLIM1,ABRA,ABTB2,ABTB3,ACACB,ACADL,ACADSB,ACAN,ACE,ACE2,ACOX1,ACSF2,ACSL1,ACTA1,ACTC1,ACTN2,ACTN3,ADA2,ADAM22,ADAM23,ADAM28,ADAMTS1,ADAMTS12,ADAMTS8,ADAMTSL1,ADAMTSL3,ADCY1,ADCY2,ADCY9,ADGRD1,ADGRD1-AS1,ADGRG2,ADGRG6,ADIPOQ,ADM,ADORA1,ADPRHL1,ADRA1D,ADRA2B,ADRB2,AFAP1L1,AFF2,AFP,AGPAT9,AGT,AHSG,AJM1,AKAP6,AKR1C1,AKR1C3,AKR7A3,ALD…	2,144571,53947,441376,18,20,21,10351,368,730013,10060,3983,137735,25841,121551,32,33,36,176,1636,59272,51,80221,2180,58,70,88,89,51816,53616,8745,10863,9510,81792,11095,92949,57188,107,108,115,283383,105755954,10149,57211,9370,133,134,113622,146,151,154,134265,2334,174,102843911,183,197,389813,9472,1645,8644,22977,216,8659,226,230,57538,219287,57463,273,9068,287,651746,284615,100131244,55107,1216…	1252	2.46847e+142	18			1
543576		Wiesinger et al. (2021)		colorant	1	HDPE,LDPE,PS,bioplastics,rubbers,thermoplastics	6	25087-34-7,9002-88-4,9003-53-6		0		0			0			0		0
33933-79-8		Rani et al. (2015)		fuel	1	PE,PP	2	25038-59-9,9003-07-0	green packing string,white packing string	2		0			0			0		0
3401-73-8		Groh et al. (2019)			0		0		food contact,food contact plastics containing silicones,food-contact products	3		0			0			0		0
34137-09-02		Groh et al. (2019)		antioxidant	1		0		food contact,food contact plastics containing silicones,food-contact products	3		0			0			0		0
34335-10-9		Wiesinger et al. (2021)		colorant,processing aid	2		0			0		0			0			0		0
34373-96-1		Wiesinger et al. (2021)		crosslinker	1		0			0		0			0			0		0
34398-01-01		Wiesinger et al. (2021)			0	HDPE,LDPE	2	25087-34-7,9002-88-4		0		0			0			0		0
34443-12-4		Wiesinger et al. (2021)		biocide	1		0			0		0			0			0		0
34590-94-8		Groh et al. (2019)		adhesive,anti-foaming agent,antimicrobial,antistatic agent,catalyst,colorant,dispersing agent,filler,food packaging,hardener,lubricant,process regulator,sealing compound,softener,solvent,surface treatment film forming agent,surface treatment finishing agent,surfactant	18		0		adhesive,food contact,food packaging,food-contact products,manufacturing plastics,manufacturing rubber	6		0			0			0		0
34762-90-8		Wiesinger et al. (2021)		antioxidant,biocide,colorant,filler,flame retardant,heat stabilizer,intermediate,lubricant,monomer,processing aid	10	PS,PVC,rubbers,thermoplastics	4	68648-82-8,9003-53-6		0		0			0			0		0
3486-35-9		Wiesinger et al. (2021)		colorant,filler,processing aid	3	ABS,HDPE,LDPE,PA,PC,PET,PP,PS,PUR,PVC,thermoplastics	11	25014-31-7,25038-59-9,25087-34-7,68648-82-8,9002-88-4,9003-07-0,9003-53-6,9003-56-9,9009-54-5		0		0			0			0		0
35074-77-2		Groh et al. (2019),Akoueson et al. (2021)		additive,antioxidant,lubricant,oxidizing agent,process regulator,uv stabilizer	6	PBT,PE,elastomers,thermosets	4	25038-59-9,26062-94-2	drinking water contact,food contact,food-contact products,synthetic fibers	4		0			0			0		0
3520-72-7		Groh et al. (2019)		adhesive,colorant,filler,hardener,pigment,process regulator	6		0		adhesive,manufacturing plastics,manufacturing rubber,organic pigments	4		0			0			0		0
3530-19-6		Wiesinger et al. (2021)		monomer	1		0			0		0			0			0		0
354-25-6		Lithner et al. (2011)		byproduct	1	PTFE	1			0		0			0			0		0
354-33-6		Stenmarck et al. (2017)		blowing agent	1	PS,PUR,phenolics	3	9003-53-6,9009-54-5		0		0			0			0		0
3542-36-7		Wiesinger et al. (2021)		antioxidant,biocide,catalyst,colorant,crosslinker,filler,intermediate,light stabilizer,processing aid	9	PVC,thermoplastics	2	68648-82-8		0		0			0			0		0
35541-81-2		Wiesinger et al. (2021)		biocide,blowing agent,colorant,lubricant,processing aid	5		0			0		0			0			0		0
3567-65-5		Wiesinger et al. (2021)		biocide,colorant	2		0			0		0			0			0		0
35691-65-7	1,2-dibromo-2,4-dicyanobutane	Wiesinger et al. (2021),Groh et al. (2019)		adhesive,anti-foaming agent,antimicrobial,surfactant	4	HDPE,LDPE	2	25087-34-7,9002-88-4	adhesive,food contact,food contact plastics containing silicones,food-contact products	4	INFLAMMATORY BOWEL DISEASE (IBD)_K|FERROPTOSIS_K|INTERLEUKIN-1 FAMILY SIGNALING_R|CYTOKINE-CYTOKINE RECEPTOR INTERACTION_K|MYOMETRIAL RELAXATION AND CONTRACTION PATHWAYS_W|RHEUMATOID ARTHRITIS_K|IMMUNE SYSTEM_R|PERTUSSIS_K|CYTOKINE SIGNALING IN IMMUNE SYSTEM_R|IL1 AND MEGAKARYOCYTES IN OBESITY_W|NRF2 PATHWAY_W|FERROPTOSIS_W|MEASLES_K|CORTICOTROPIN-RELEASING HORMONE SIGNALING PATHWAY_W|CYTOSOLIC D…	58	ATF3,CXCL8,DNAJB4,GCLM,HMOX1,HSPA6,IL18,IL1B	4.67358e+31	8			0	2.30639e+47	6			2
3570-55-6		Wiesinger et al. (2021)			0		0			0		0			0			0		0
3590-84-9		Wiesinger et al. (2021)		antioxidant,biocide,colorant,filler,intermediate,lubricant,monomer,odor agent,plasticizer,processing aid	10	PA	1	25014-31-7		0		0			0			0		0
35948-25-5		Stenmarck et al. (2017)		flame retardant	1	epoxies	1			0		0			0			0		0
35958-30-6		Groh et al. (2019)		additive,antioxidant,food packaging,oxidizing agent,process regulator	5	ABS,HIPS,PA,PS,PUR,PVC,SBS,elastomers	8	25014-31-7,68648-82-8,9003-53-6,9003-55-8,9003-56-9,9009-54-5	adhesives,food contact,food packaging,food-contact products	4		0			0			0		0
3624-77-9		Wiesinger et al. (2021)			0	thermoplastics	1			0		0			0			0		0
3626-28-6		Wiesinger et al. (2021)			0	ABS	1	9003-56-9		0		0			0			0		0
3634-83-1		Wiesinger et al. (2021)		antioxidant,light stabilizer,processing aid	3	rubbers	1			0		0			0			0		0
36437-37-3		Wiesinger et al. (2021),Groh et al. (2019),Stenmarck et al. (2017)		antioxidant,colorant,heat stabilizer,light stabilizer,lubricant,uv stabilizer	6	formaldehyde resins	1	9003-35-4		0		0			0			0		0
36443-68-2		Groh et al. (2019)		additive,antioxidant,oxidizing agent,process regulator,uv stabilizer	5	PVC	1	68648-82-8	drinking water contact,food contact,food-contact products	3		0			0			0		0
3648-18-8		Wiesinger et al. (2021)		antioxidant,lubricant	2	rubbers	1			0		0			0			0		0
3648-20-2		Groh et al. (2019)		adhesive,plasticizer,softener	3	ABS,CPE,CR,CSM,NBR,PS,PVAC,PVC,cellulosics	9	308068-83-9,63231-66-3,68037-39-8,68648-82-8,9003-20-7,9003-53-6,9003-56-9,9010-98-4	adhesive,high-performance films,high-performance sheeting,low-fogging automotive interiors	4		0			0			0		0
36483-57-5		Sanchez (2021)		flame retardant	1		0			0		0			0			0		0
3658-48-8		Wiesinger et al. (2021)			0		0			0		0			0			0		0
36653-82-4		Wiesinger et al. (2021),Groh et al. (2019),Rani et al. (2015)		dispersing agent,lubricant,monomer,plasticizer,process regulator,processing aid	6	PE,PET	2	25038-59-9	blue fishing float,food contact,food-contact products,juice packs	4		0			0			0		0
36788-39-3		Wiesinger et al. (2021)		antioxidant,biocide,catalyst,colorant,intermediate,processing aid,solvent	7	PA,thermoplastics	2	25014-31-7		0		0			0			0		0
3687-46-5		Groh et al. (2019)			0		0			0		0			0			0		0
36888-99-0		Groh et al. (2019)		colorant,pigment	2		0		organic pigments	1		0			0			0		0
3697-24-3	5-methylchrysene	Wiesinger et al. (2021)	2B	biocide,colorant	2		0			0	ESTROGEN RECEPTOR PATHWAY_W|RETINOL METABOLISM_K|STEROID HORMONE BIOSYNTHESIS_K|FATTY ACID METABOLISM_R|TRYPTOPHAN METABOLISM_K|METABOLISM OF LIPIDS_R|CHEMICAL CARCINOGENESIS_K|FATTY ACID OMEGA OXIDATION_W|OXIDATION BY CYTOCHROME P450_W|TRYPTOPHAN METABOLISM_W|ESTROGEN METABOLISM_W|PHASE I - FUNCTIONALIZATION OF COMPOUNDS_R|NUCLEAR RECEPTORS META-PATHWAY_W|OVARIAN STEROIDOGENESIS_K|METABOLISM OF …	26	CYP1A1,CYP1A2,CYP1B1	154315441545	3			0	31087746	1			1
3698-89-3		Wiesinger et al. (2021)		biocide,colorant,filler,intermediate,lubricant,odor agent,processing aid	7		0			0		0			0			0		0
3709-71-5		Wiesinger et al. (2021)			0	HDPE,LDPE,thermoplastics	3	25087-34-7,9002-88-4		0		0			0			0		0
3710-30-3		Wiesinger et al. (2021),Groh et al. (2019)			0		0			0		0			0			0		0
3710-84-7		Ong et al. (2020),Bang et al. (2012)			0		0		food packaging,packaging	2		0			0			0		0
37205-87-1		Wiesinger et al. (2021),Groh et al. (2019),Stenmarck et al. (2017)		adhesive,antioxidant,antistatic agent,catalyst,colorant,filler,food packaging,heat stabilizer,lubricant,monomer,process regulator	11	PF,PUR,PUR foam,PVC,epoxies	5	26655-00-5,68648-82-8,9009-54-5	PVC flooring,adhesive,clothing,food packaging,manufacturing plastics,manufacturing rubber,mattresses,sports shoes	8		0			0			0		0
3724-65-0		Wiesinger et al. (2021)			0	HDPE,LDPE	2	25087-34-7,9002-88-4		0		0			0			0		0
37294-49-8		Groh et al. (2019)			0		0		food contact,food contact plastics containing silicones,food-contact products	3		0			0			0		0
37300-23-5		Wiesinger et al. (2021),Stenmarck et al. (2017)		catalyst,pigment	2	PE,PP,PVC,bioplastics	4	25038-59-9,68648-82-8,9003-07-0		0		0			0			0		0
37324-23-5		Wiesinger et al. (2021)		biocide,colorant	2		0			0		0			0			0		0
3741-80-8		Wiesinger et al. (2021)		lubricant,plasticizer	2		0			0		0			0			0		0
3748-13-8		Wiesinger et al. (2021)		heat stabilizer,lubricant	2		0			0		0			0			0		0
375-95-1	perfluoro-n-nonanoic acid	Wiesinger et al. (2021),Stenmarck et al. (2017),Lithner et al. (2011)		biocide,surfactant	2	PVDF	1	24937-79-9		0	GLYOXYLATE METABOLISM AND GLYCINE DEGRADATION_R|PHOTODYNAMIC THERAPY-INDUCED UNFOLDED PROTEIN RESPONSE_W|STEROL REGULATORY ELEMENT-BINDING PROTEINS (SREBP) SIGNALLING_W|PURINE CATABOLISM_R|TYPE III INTERFERON SIGNALING_W|FOLATE BIOSYNTHESIS_K|PANTOTHENATE AND COA BIOSYNTHESIS_K|CIRCADIAN CLOCK_R|FATTY ACID BIOSYNTHESIS_K|ANGIOPOIETIN LIKE PROTEIN 8 REGULATORY PATHWAY_W|TRNA AMINOACYLATION_R|DISSO…	223	AADACL2,AARS1,ABCA12,ABCB4,ABCC4,ABCE1,ABITRAM,ABL2,ACOX1,ACSL1,ACTR10,ADGRE4P,ADGRG1,AFAP1,AGR2,AIMP2,ALAS1,ALKBH8,ALPK2,AMBP,ANGPTL4,ANK2,ANKRD27,APLF,APOA2,APOA5,APOL6,ARG2,ARHGEF2,ARHGEF38,ARIH2,ARL8A,ARMC4,ARRDC4,ASB14,ASNS,ATF3,ATF4,ATP2B1,ATP2B4,AXIN1,B4GALT5,BAIAP2L1,BCL2,BIRC3,BLOC1S2,BLTP3A,BNC1,BOD1,BRF2,BYSL,C11ORF1,C19ORF48,C20ORF203,CALCRL,CAPN5,CARS1,CASC1,CATSPERG,CBLB,CBX4,CCDC11…	344752,16,26154,5244,10257,6059,54942,27,51,2180,55860,326342,9289,60312,10551,7965,211,91801,115701,259,51129,287,84079,200558,336,116519,80830,384,9181,54848,10425,127829,102355871,91947,142686,440,467,468,490,493,8312,9334,55971,596,330,282991,54887,646,91272,55290,705,64776,84798,284805,10203,726,833,320662,57828,868,8535,29070,374864,29080,317762,6364,3491,894,9236,929,4345,9578,11135,1032,1…	619	AASS,ABAT,ABCA6,ABCA8,ABCB11,ABCC6P2,ABCC9,ABCG5,ABCG8,ACACB,ACADSB,ACAT2,ACOT1,ACOT2,ACOX2,ACSF2,ACSL4,ACSM2A,ACSM2B,ACSM5,ACSS2,ACTB,ACVRL1,ADA,ADAM7,ADGRG3,ADH1A,ADH1B,ADH4,ADH6,ADORA2A,ADSS1,AFDN-DT,AFM,AGL,AGMO,AGPAT1,AGXT2,AHSG,AKNA,ALAD,ALDH3A1,ALDH4A1,ALDH6A1,ALDH8A1,ALDOB,ALDOC,ALPL,ALPP,AMDHD1,AMPH,ANG,ANKAR,ANKRD40,ANKS1B,ANLN,ANP32E,ANXA13,AOC1,AP1G2,AP5Z1,APAF1,APOC1,APPL2,APRT,AQP9,…	10157,18,23460,10351,8647,730013,10060,64240,64241,32,36,39,641371,10965,8309,80221,2182,123876,348158,54988,55902,60,94,100,8756,222487,124,125,127,130,135,122622,653483,173,178,392636,10554,64902,197,80709,210,218,8659,4329,64577,229,230,249,250,144193,273,283,150709,91369,56899,54443,81611,312,26,8906,9907,317,341,55198,353,366,383,393,128272,84904,23229,339231,23204,57561,420,259266,29028,799…	801	3.25881e+47	6			1
0376-06-07		Wiesinger et al. (2021)		colorant,processing aid	2		0			0		0			0			0		0
376-27-2		Groh et al. (2019),Stenmarck et al. (2017)		dispersing agent,surface treatment	2	FEP,PTFE,PVDF	3	24937-79-9,25067-11-2	building materials,childrens clothes,electronic components,electronic equipment,food packaging,gaskets,lightweight concrete,non-stick pans,non-stick products,packings,paper,paper packaging,photographic equipment,plastic floors,surface treatment,synthetic mats,textiles	17		0			0			0		0
37640-57-6		Stenmarck et al. (2017)		flame retardant	1	PBT,TPU,UP,polyacrylate	4	26062-94-2,9003-04-7,9009-54-5		0		0			0			0		0
3775-90-4		Groh et al. (2019)			0		0		food contact,food contact plastics containing silicones,food-contact products	3		0			0			0		0
37788-55-9		Wiesinger et al. (2021)		plasticizer,processing aid	2	PVC	1	68648-82-8		0		0			0			0		0
379-52-2		Wiesinger et al. (2021),Groh et al. (2019),Stenmarck et al. (2017)		antimicrobial,catalyst,sealant,stabilizer	4	ABS,EPS,HDPE,HIPS,LDPE,PA,PC,PET,PP,PS,PUR,PUR foam,PVC,bioplastics,thermoplastics	15	25014-31-7,25038-59-9,25087-34-7,68648-82-8,9002-88-4,9003-07-0,9003-53-6,9003-55-8,9003-56-9,9009-54-5	PVC flooring,adhesives,bags,beach balls,blinds,blister packaging,boards,bottles,car seats,containers,diapers,doors,ear protection equipment,gutters,paints,plastisol roof,rainwear,scotch brite,sealants,sewage pipes,shower curtains,vinyl wallpaper,water pipes,windows,wrapping films	25		0			0			0		0
3806-34-6		Wiesinger et al. (2021),Groh et al. (2019)		colorant,food packaging,lubricant,process regulator	4	ABS,BR,PE,PO,PP,PS,PVC,TPE,engineering thermoplastics,polyester,styrenics	11	25038-59-9,26099-71-8,308068-83-9,308079-71-2,68648-82-8,9003-07-0,9003-53-6,9003-56-9	drinking water contact,food contact,food packaging,food-contact products	4		0			0			0		0
3811-73-2		Wiesinger et al. (2021)		biocide,colorant,filler,lubricant,odor agent,processing aid	6		0			0		0			0			0		0
0382-10-5		Wiesinger et al. (2021)		flame retardant	1	LDPE,bioplastics,thermoplastics	3	25087-34-7		0		0			0			0		0
382-21-8		Wiesinger et al. (2021),Lithner et al. (2011)		byproduct	1	HDPE,LDPE,PTFE	3	25087-34-7,9002-88-4		0		0			0			0		0
3825-26-1	perfluorooctanoic acid	Lithner et al. (2011),Wiesinger et al. (2021),Stenmarck et al. (2017),Groh et al. (2019)		additive,crosslinker,dispersing agent,filler,intermediate,lubricant,monomer,process regulator,processing aid,surface treatment,surfactant	11	FEP,HDPE,LDPE,PTFE,PVDF	5	24937-79-9,25067-11-2,25087-34-7,9002-88-4	building materials,childrens clothes,electronic components,electronic equipment,food contact,food packaging,food-contact products,gaskets,lightweight concrete,manufacturing plastics,non-stick pans,non-stick products,packings,paper,paper packaging,photographic equipment,plastic floors,surface treatment,synthetic mats,textiles	20	GLYOXYLATE METABOLISM AND GLYCINE DEGRADATION_R|WNT SIGNALING PATHWAY (NETPATH)_WC|PROGRAMMED CELL DEATH_R|IL-10 ANTI-INFLAMMATORY SIGNALING PATHWAY_W|REGULATION OF TP53 ACTIVITY THROUGH ACETYLATION_R|NONSENSE MEDIATED DECAY (NMD) INDEPENDENT OF THE EXON JUNCTION COMPLEX (EJC)_R|IL-3 SIGNALING PATHWAY_W|LNCRNA-MEDIATED MECHANISMS OF THERAPEUTIC RESISTANCE_WC|TUMOR SUPPRESSOR ACTIVITY OF SMARCB1_W…	636	AADACL2,AAK1,AARS1,ABAT,ABCC2,ABCC3,ABCG1,ABHD10,ACAA1A,ACAA2,ACADM,ACADSB,ACADVL,ACAT1,ACO2,ACOT9,ACOX1,ACP1,ACSF2,ACSF3,ACSL1,ACSS3,ACY1,ADAMTSL2,ADGRE4P,ADGRG1,ADSL,AGK,AGMAT,AGPAT9,AGXT2,AK3,AK4,AKAP1,AKAP12,AKR1B10,AKR7A2,ALDH1L2,ALDH5A1,ALDH6A1,ALDH7A1,ALDH9A1,ALPK2,AMT,ANGPTL4,ANXA5,AOX1,APLF,APOA,APOA1,APOA2,APOA4,APOA5,APOE,APP,APRT,AQP7P1,ARG1,ARG2,ARHGAP44,ARHGEF2,ARL4A,ARMC1,ARMC4,ARM…	344752,22848,16,18,1244,8714,9619,55347,113868,10449,34,36,37,38,50,23597,51,52,80221,197322,2180,79611,95,9719,326342,9289,158,55750,79814,102843911,64902,50808,205,8165,9590,57016,8574,160428,7915,4329,501,223,115701,275,51129,308,316,200558,100533390,335,336,337,116519,348,351,353,375719,383,384,9912,9181,10124,55156,102355871,51566,410,142686,25842,440,136991,467,9474,477,67126,506,509,423574…	774	AASS,ABAT,ABCA1,ABCB1,ABCB11,ABCC1,ABCC2,ABCC5,ABCG5,ABCG8,ACACB,ACAT2,ACOX2,ACP1,ACSS2,ACTL7B,ACTRT2,ACVRL1,ADA,ADAM10,ADAM7,ADAMTSL5,ADGRG3,ADH1A,ADH1B,ADH1C,ADH4,ADI1,ADIPOQ,ADORA2A,ADPGK,AFDN-DT,AGFG2,AGRN,AGT,AGXT,AHSG,AIF1L,AKNA,AKR1C1,ALDH7A1,ALG1,ALOX15,ALPL,ALPP,AMBP,AMD1,ANGPTL4,ANKAR,ANKRD1,ANKRD40,ANKS1B,ANXA4,AOC2,AP1B1,AP1G1,AP1G2,AP1M1,AP5Z1,APOA1,APOA2,APOB,APOC1,APOE,APOL2,APP,AP…	10157,18,19,5243,8647,4363,1244,10057,64240,64241,32,39,8309,52,55902,10880,140625,94,100,102,8756,339366,222487,124,125,126,127,55256,9370,135,83440,653483,3268,375790,183,189,197,83543,80709,1645,501,56052,246,249,250,259,262,51129,150709,27063,91369,56899,307,314,162,164,8906,8907,9907,335,336,338,341,348,23780,351,353,366,116985,55738,383,93663,393,398,128272,23229,8289,339231,10550,151188,42…	922	19751795,32219433,24960061,33325755,32916415,30426790,19468714,23146750,26879310,21075133,32588087,31809754,32700164,22322153,21723365,21641976,26234195,31676336,22425687,27832320,31923581,33033332,27153767,27572461,33772556,23978341,25812627,25868421,35123991,32068100,34311058,33571556,22609092,32253466,23978332,29753068,19407336,23567314,32790152,32971237,29846718,28558994,29502166,34246126	44			1
38294-67-6		Wiesinger et al. (2021)		colorant,processing aid	2		0			0		0			0			0		0
3846-71-7		Hahladakis et al. (2018),Akoueson et al. (2021),Wiesinger et al. (2021),Stenmarck et al. (2017),Groh et al. (2019)		antioxidant,antistatic agent,biocide,catalyst,colorant,crosslinker,filler,initiator,intermediate,light stabilizer,lubricant,monomer,odor agent,plasticizer,processing aid,uv stabilizer	16	HDPE,LDPE,PA 6,PET,PP,PS,PUR,formaldehyde resins	8	25038-54-4,25038-59-9,25087-34-7,9002-88-4,9003-07-0,9003-35-4,9003-53-6,9009-54-5	manufacturing plastics,manufacturing rubber,retail packaging materials	3		0			0			0		0
3855-32-1		Groh et al. (2019)			0		0		manufacturing plastics,manufacturing rubber	2		0			0			0		0
38613-77-3		Wiesinger et al. (2021),Lau et al. (2000)			0	LDPE	1	25087-34-7		0		0			0			0		0
3864-99-1		Wiesinger et al. (2021),Stenmarck et al. (2017),Rani et al. (2015),Groh et al. (2019)		additive,adhesive,antioxidant,biocide,colorant,filler,light stabilizer,monomer,processing aid,sealing compound,stabilizer,uv stabilizer	12	ABS,PC,PE,PET,PO,PP,PUR,PVC,UP,acrylics,bioplastics,formaldehyde resins,polystyrene acrylate,styrenics	14	25038-59-9,26099-71-8,68648-82-8,9003-07-0,9003-35-4,9003-56-9,9009-54-5	adhesive,bowls,colored fishing floats,drinking water contact,eel traps,firecrackers,fishing ropes,food contact,food-contact products,green packing string,manufacturing plastics,manufacturing rubber,meat can covers,soda bottle caps,soda bottle wrappers,soda bottles,spacers used in shellfish aquaculture,water bottle caps,water bottle wrappers,water bottles,white packing string,yellow fishing floats…	23		0			0			0		0
38640-62-9		Wiesinger et al. (2021)		colorant,filler,light stabilizer,lubricant,processing aid	5	ABS,HDPE,LDPE,PA,PP,rubbers	6	25014-31-7,25087-34-7,9002-88-4,9003-07-0,9003-56-9		0		0			0			0		0
3865-34-7		Wiesinger et al. (2021)		catalyst,colorant	2	HDPE,LDPE,PP,PVC	4	25087-34-7,68648-82-8,9002-88-4,9003-07-0		0		0			0			0		0
38668-46-1		Wiesinger et al. (2021)		colorant	1		0			0		0			0			0		0
38714-47-5		Wiesinger et al. (2021)		biocide	1		0			0		0			0			0		0
729335		Groh et al. (2019),Rani et al. (2015),Lau et al. (2000)		additive,antioxidant,colorant,process regulator,stabilizer,uv stabilizer	6	PE,PET,PO,PP,latex,polyester	6	25038-59-9,25085-39-6,26099-71-8,9003-07-0	drinking water contact,firecrackers,fishing floats,food contact,food-contact products,green packing string,plastic bags,soda bottle caps,soda bottle wrappers,soda bottles,spacers used in shellfish aquaculture,water bottle caps,water bottles,white packing string,writing pens	15		0			0			0		0
389623-01-2		Groh et al. (2019)			0		0		inorganic pigments	1		0			0			0		0
3905-19-9		Groh et al. (2019)		colorant,pigment	2		0		manufacturing plastics,manufacturing rubber,organic pigments	3		0			0			0		0
39072-70-3		Wiesinger et al. (2021)		lubricant	1		0			0		0			0			0		0
[truncated: 1,340 more rows]

## Sheet: S3
Acronym	Name	Referenced As	Primary CAS	All CAS	Upregulated Genes (Symbol)	Upregulated Genes (Entrez ID)	Total Upregulated Genes	Downregulated Genes (Symbol)	Downregulated Genes (Entrez ID)	Total Downregulated Genes	PubMedIDs on Gene Interactions	Total PubMedIDs on Gene Interactions	Enriched Pathways	Total Enriched Pathways	Additives	Total Additives
[truncated: 280 more rows]

[truncated: 5 more sheets: S4, S5, S6, S7, S8]
